# Supplementary material for: Characterization of Microbial Dynamics and Volatile Metabolome Changes During Fermentation of Chambourcin Hybrid Grapes From Two Pennsylvania Regions
Source: Front Microbiol. 2021 Jan 11;11:614278. doi: 10.3389/fmicb.2020.614278 (PMC7829364; doi:10.3389/fmicb.2020.614278)
Supplement: Supplementary file 8 [file Data_Sheet_1.CSV]

Taxonomy ID	PA19_04_S1	PA19_04_S2	PA19_04_S4	PA19_04_S5	PA19_04_S6	PA19_04_S7	PA19_04_S8	PA19_04_S9	PA19_04_S10	PA19_08_S1	PA19_08_S2	PA19_08_S3	PA19_08_S4	PA19_08_S5	PA19_08_S6	PA19_08_S7	PA19_08_S8	PA19_08_S9	PA19_08_S10	PA19_07_S1	PA19_07_S2	PA19_07_S3	PA19_07_S4	PA19_07_S5	PA19_07_S6	PA19_07_S7	PA19_07_S8	PA19_07_S9	PA19_07_S10	PA19_05_S1	PA19_05_S2	PA19_05_S3	PA19_05_S4	PA19_05_S5	PA19_05_S6	PA19_05_S7	PA19_05_S8	PA19_05_S9	PA19_05_S10	PA19_02_S1	PA19_02_S2	PA19_02_S3	PA19_02_S4	PA19_02_S5	PA19_02_S6	PA19_02_S7	PA19_02_S8	PA19_02_S9	PA19_02_S10
k__Fungi;p__Ascomycota;c__Saccharomycetes;o__Saccharomycetales;f__Saccharomycetales_fam_Incertae_sedis;g__Starmerella	0.642857143	0.005602965	0.008548901	0.017639077	0.030834915	0.04639427	0.035368004	0.030612245	0.031892572	0.067423337	0.325443787	0.544698545	0.802721088	0.864705882	0.2	0.886363636	1	1	0.238095238	0.009427009	0.330223504	0.006126617	0.031739654	0.063147974	0.174863388	0.714285714	1	0.911764706	0.658536585	0.349484823	0.494083348	0.367788462	0.765725944	0.862114537	0.936540016	0.895361464	0.857364341	0.785123967	0.898446834	0.069242658	0.189681335	0.206514207	0.360745614	0.597183099	0.742857143	0.677419355	1	0.700854701	0.24137931
k__Fungi;p__Ascomycota;c__Dothideomycetes;o__Dothideales;f__Aureobasidiaceae;g__Aureobasidium	0.216772048	0.003491078	0.002094651	0.006523327	0.00884078	0.008790493	0.003966505	0.00255102	0.003776752	0.448387097	0.431952663	0.22037422	0.136054422	0.082352941	0.2	0	0	0	0	0.351359739	0.235378515	0.395507148	0.344716754	0.397737983	0.282786885	0	0	0	0	0.444273076	0.175270108	0.254807692	0.110761646	0.067988253	0.027890057	0.006282966	0	0.05785124	0.010752688	0.168638471	0.240971168	0.174636175	0.140350877	0.112676056	0.2	0	0	0.170940171	0.068965517
k__Fungi;p__unidentified;c__unidentified;o__unidentified;f__unidentified;g__unidentified	0.011311994	0.979355228	0.973757259	0.957520092	0.790926341	0.679960931	0.757051565	0.650510204	0.744229962	0.000597372	0	0	0	0	0	0	0	0	0	0	0.000266763	0	0	0.002827521	0	0	0	0	0	0.000407	0	0	0.00034002	0	0.009700889	0.001628917	0.004651163	0	0	0.000252916	0	0	0	0	0	0	0	0	0
k__Fungi;p__Basidiomycota;c__Tremellomycetes;o__Filobasidiales;f__Filobasidiaceae;g__Filobasidium	0.003112033	0	0	0.000260933	0.000345006	0	0	0	0	0.03138192	0.041420118	0.027027027	0	0	0.6	0	0	0	0.057142857	0.146836327	0.068687815	0.095302927	0.140618722	0.09472196	0.073770492	0.285714286	0	0.088235294	0.048780488	0.015530279	0.005659407	0.018028846	0.001955117	0.002202643	0	0.000853242	0	0.066115702	0	0.159421104	0.079210926	0.052668053	0.063596491	0.005633803	0	0	0	0.094017094	0.655172414
k__Fungi;p__Ascomycota;c__Dothideomycetes;o__Pleosporales;f__Pleosporaceae;g__Alternaria	0.008298755	0.001336092	0.000851484	0.002922451	0.003406935	0.003092951	0.001211988	0.002087199	0	0.067941059	0.071005917	0.033264033	0	0	0	0	0	0	0.076190476	0.274624665	0.172898342	0.265486726	0.241462435	0.322808671	0.206967213	0	0	0	0	0.01535891	0.017321214	0.018429487	0.006290377	0.004992658	0.002425222	0	0	0	0.002389486	0.024251791	0.027617602	0.023908524	0	0	0	0	0	0	0
k__Fungi;p__Basidiomycota;c__Microbotryomycetes;o__Sporidiobolales;f__Sporidiobolaceae;g__Sporobolomyces	0.023842455	0.001465391	0.000425742	0.001409039	0.002673797	0.001627869	0	0.002782931	0	0.03831143	0.106508876	0	0	0.052941176	0	0	0	0	0.238095238	0.129184932	0.055789474	0.088495575	0.083567698	0	0.114754098	0	0	0	0	0.020821284	0.042874293	0.042467949	0.014535872	0	0.004446241	0	0.009302326	0.016528926	0	0.029815934	0	0.024255024	0	0	0	0	0	0	0.034482759
k__Fungi;p__Ascomycota;c__Dothideomycetes;o__Capnodiales;f__Mycosphaerellaceae;g__Mycosphaerella	0.004067049	0.000646496	0.000459801	0	0.001552527	0	0	0	0	0.082875348	0	0.089397089	0	0	0	0	0	0	0.028571429	0.008418357	0.012617159	0.021783526	0.024507834	0.012723845	0.010928962	0	0	0	0	0.017800913	0.020065169	0	0.008585515	0.005433186	0	0	0	0	0	0.212645778	0.143247344	0.156964657	0.110745614	0.115492958	0	0	0	0	0
k__Fungi;p__Ascomycota;c__Dothideomycetes;o__Capnodiales;f__Cladosporiaceae;g__Cladosporium	0.001152605	0	0	0	0	0	0	0.001159555	0	0.022660295	0	0	0	0	0	0	0	0	0	0	0.000165826	0	0	0	0	0	0	0	0	0.006919007	0.00788887	0.008814103	0.003740224	0	0	0	0	0	0	0.058620205	0.036115326	0.048510049	0	0	0	0.322580645	0	0	0
k__Fungi;p__Ascomycota;c__Saccharomycetes;o__Saccharomycetales;f__Saccharomycetaceae;g__Lachancea	0.013156161	0	0.000425742	0.002191838	0.005347594	0.00472082	0.001101807	0.001623377	0.002098196	0.001951414	0	0	0	0	0	0	0	0	0	0	0	0	0	0	0	0	0	0	0	0.005933638	0.020065169	0.024038462	0.007735464	0.005433186	0.004446241	0.00155135	0.003100775	0	0.003584229	0.007306449	0.024886191	0.023908524	0.083333333	0.109859155	0	0	0	0	0
k__Fungi;p__Ascomycota;c__Saccharomycetes;o__Saccharomycetales;f__Pichiaceae;g__Pichia	0.047734308	0	0.001243167	0.002244025	0.00426945	0.001139508	0	0	0.000839278	0.005416169	0	0	0	0	0	0	0	0	0	0	0.00888969	0	0	0	0	0	0	0	0	0.035087719	0.094494941	0.048878205	0.019976199	0.018649046	0.004850445	0.00155135	0.007751938	0	0	0.006969229	0.013353566	0.027027027	0.030701754	0	0	0	0	0	0
k__Fungi;p__Ascomycota;c__Saccharomycetes;o__Saccharomycetales;f__Saccharomycetaceae;g__Kazachstania	0	0	0	0.000574053	0.138649301	0.244831516	0.195570736	0.295686456	0.199958036	0	0	0	0	0	0	0	0	0	0	0	0	0	0	0	0	0	0	0	0	0	0	0	0	0	0	0	0	0	0	0	0	0	0	0	0	0	0	0	0
k__Fungi;p__Ascomycota;c__Dothideomycetes;o__Pleosporales;f__Didymosphaeriaceae;__	0.000823289	0	0.000119208	0	0	0	0	0	0	0.014097969	0	0	0	0	0	0	0	0	0	0.025216278	0.05185292	0.054458816	0.055443953	0.036757776	0.054644809	0	0	0	0	0.003256003	0.001886469	0	0.002380143	0	0	0	0	0	0	0.057692848	0.026403642	0.066528067	0.032894737	0	0	0	0	0	0
k__Fungi;p__Ascomycota;c__Saccharomycetes;o__Saccharomycetales;f__Saccharomycetaceae;g__Torulaspora	0.001086742	0	6.81E-05	0	0.000258755	0	0	0	0	0	0	0	0	0	0	0	0	0	0	0	0	0	0	0	0	0	0	0	0	0.00019279	0.001543475	0	0.000255015	0	0	0	0	0	0	0	0	0	0.004385965	0	0	0	0	0	0
k__Fungi;p__Ascomycota;c__Dothideomycetes;o__Botryosphaeriales;f__Botryosphaeriaceae;g__Botryosphaeria	0	0	0	0	0	0	0	0	0	0.062843489	0	0.045738046	0	0	0	0	0	0	0	0	0.000151406	0	0	0	0	0	0	0	0	0.010710537	0.015434745	0.012419872	0.010370622	0.003964758	0	0	0	0	0	0.053084165	0.048558422	0.067567568	0.059210526	0.036619718	0	0	0	0	0
k__Fungi;p__Ascomycota;c__Dothideomycetes;o__Pleosporales;f__Didymellaceae;__	0.000592768	0.000129299	0	0	0	0.000651148	0	0	0	0.023735564	0	0	0.013605442	0	0	0	0	0	0	0.021375645	0.026921413	0.026548673	0.02531137	0.024505184	0.034153005	0	0	0	0	0.014609173	0.007202881	0.009615385	0.005950357	0.003377386	0	0	0	0	0	0.05625966	0.04491654	0.056133056	0.021929825	0	0	0	0	0	0
k__Fungi;p__Ascomycota;c__Leotiomycetes;o__Helotiales;f__Sclerotiniaceae;g__Botrytis	0.001778305	0	3.41E-05	0	0	0	0	0	0	0.036598965	0.01183432	0	0	0	0	0	0	0	0	0.000698297	0.004397981	0	0	0.003770028	0	0	0	0	0	0.007433113	0.00240096	0	0.002125128	0	0	0	0	0	0	0.041337642	0.035204856	0.025641026	0.041666667	0	0.057142857	0	0	0	0
k__Fungi;p__Ascomycota;c__Saccharomycetes;o__Saccharomycetales;f__Debaryomycetaceae;g__Meyerozyma	0.000609234	0	0.000204356	0.00015656	0	0	0	0	0	0	0	0	0	0	0	0	0	0	0.285714286	0.000504326	6.49E-05	0	0	0	0	0	0	0	0.048780488	0	0	0	0	0	0	0.017375116	0.03875969	0	0	0	0	0	0	0	0	0	0	0	0
k__Fungi;p__Ascomycota;c__Saccharomycetes;o__Saccharomycetales;f__Pichiaceae;g__Saturnispora	0.001383126	0	0	0	0	0	0	0	0	0.001194743	0	0	0	0	0	0	0	0	0	0.000387943	7.93E-05	0	0	0	0	0	0	0	0	0.009639483	0.012519293	0.01963141	0.011135668	0.004992658	0.006871463	0.007524046	0.023255814	0	0.051373955	0.003849937	0.011229135	0.01039501	0.013157895	0	0	0	0	0	0
k__Fungi;p__Ascomycota;c__Saccharomycetes;o__Saccharomycetales;f__unidentified;g__unidentified	0.000708029	0	0	0	0	0	0	0	0	0.008522501	0.01183432	0	0	0	0	0	0	0	0	0.000193971	0.001362653	0	0	0	0	0	0	0	0	0.002763319	0.008746356	0.015625	0.003485209	0.002936858	0	0.00124108	0	0.020661157	0	0.004777294	0.012443096	0.006237006	0.016447368	0.011267606	0	0	0	0	0
k__Fungi;p__Ascomycota;c__Saccharomycetes;o__Saccharomycetales;f__Dipodascaceae;g__Dipodascus	0.000757426	0	0	0	0.000905641	0.000488361	0	0	0	0.000517722	0	0	0	0	0	0	0	0	0	0.000892268	0.000288392	0	0	0	0	0	0	0	0.243902439	0.005612321	0.021437146	0.065304487	0.006120367	0.004111601	0	0.002947564	0	0	0	0	0	0	0	0	0	0	0	0	0
k__Fungi;p__Ascomycota;c__Saccharomycetes;o__Saccharomycetales;f__Saccharomycodaceae;g__Hanseniaspora	0.000971481	0	3.41E-05	0.00031312	0.001078144	0	0	0.001391466	0.001258917	0.001194743	0	0	0.047619048	0	0	0	0	0	0.028571429	0.000193971	9.37E-05	0	0	0	0.00273224	0	0	0	0	0.001713686	0.007717373	0.008413462	0.004590275	0.001615272	0.000808407	0.001784052	0.00620155	0.045454545	0.013142174	0.000252916	0.001213961	0.002079002	0	0	0	0	0	0	0
k__Fungi;p__Ascomycota;c__Dothideomycetes;o__Botryosphaeriales;f__Botryosphaeriaceae;g__Neofusicoccum	4.94E-05	0	0	0	0	0	0	0	0	0.050179211	0	0	0	0	0	0	0	0	0	0	0	0	0	0	0	0	0	0	0	0.00499111	0.005830904	0.003605769	0.002720163	0.002936858	0	0	0	0	0	0.019446396	0.02276176	0.016285516	0	0	0	0	0	0	0
k__Fungi;p__Ascomycota;c__Sordariomycetes;o__Xylariales;f__Sporocadaceae;g__Pestalotiopsis	0.001004413	0	0	0	0.000819389	0	0	0	0	0.009836718	0	0	0	0	0	0	0	0	0	0.001047445	0.001326604	0	0	0	0	0	0	0	0	0.003106056	0.009946836	0.023637821	0.000935056	0.0020558	0	0	0	0	0	0.001798511	0.006676783	0	0	0	0	0	0	0	0
k__Fungi;p__Ascomycota;c__Saccharomycetes;o__Saccharomycetales;f__Saccharomycetales_fam_Incertae_sedis;g__Candida	0.006619245	0.000215499	0.000187327	0.000521866	0.000819389	0	0	0.001159555	0	0.001712465	0	0	0	0	0	0	0	0	0	0.004577724	2.88E-05	0.009530293	0.009240659	0.002827521	0.011612022	0	0	0	0	0.002527687	0.002572458	0.006410256	0.002295138	0.002936858	0	0.001396215	0	0	0.017921147	0.002613461	0	0.001039501	0.004385965	0	0	0	0	0	0
k__Fungi;p__Ascomycota;c__Saccharomycetes;o__Saccharomycetales;f__Saccharomycetaceae;g__Zygosaccharomyces	0.003721267	0	0.000272475	0.000417493	0.001035018	0.000813935	0	0	0	0	0	0	0	0	0	0	0	0	0	0.003918222	6.49E-05	0	0	0	0	0	0	0	0	0.003534477	0.006345395	0.01161859	0.001360082	0.002349486	0	0	0	0	0	0.000140509	0	0	0	0.005633803	0	0	0	0	0
k__Fungi;p__Ascomycota;c__Saccharomycetes;o__Saccharomycetales;f__Dipodascaceae;g__Geotrichum	0.000642166	0	0	0	0	0	0	0	0	0	0	0	0	0	0	0.113636364	0	0	0	0	0	0	0	0	0	0	0	0	0	0.003363109	0	0.014022436	0.002975179	0	0	0	0	0	0	0.000140509	0.001820941	0.001039501	0	0	0	0	0	0	0
k__Fungi;p__Basidiomycota;c__Microbotryomycetes;o__Microbotryomycetes_ord_Incertae_sedis;f__Microbotryomycetes_fam_Incertae_sedis;g__Curvibasidium	8.23E-05	0	0	0	0	0	0	0	0	0.00167264	0	0	0	0	0	0	0	0	0	0.004189782	0.002314348	0.002042206	0.002410607	0.007068803	0.004781421	0	0	0	0	0.000171369	0.000342994	0	0	0	0	0	0	0	0	0.001798511	0.002427921	0.000693001	0.002192982	0	0	0	0	0.034188034	0
k__Fungi;p__Ascomycota;c__Saccharomycetes;o__Saccharomycetales;f__Debaryomycetaceae;g__Lodderomyces	0	0	0	0	0	0	0	0	0	0	0	0	0	0	0	0	0	0	0	0	0	0	0	0	0	0	0	0	0	0	0	0	0	0	0	0.060037232	0.043410853	0	0	0	0	0	0	0	0	0	0	0	0
k__Fungi;p__Ascomycota;c__Saccharomycetes;o__Saccharomycetales;f__Phaffomycetaceae;g__Cyberlindnera	0	0	0	0	0	0	0	0	0	0	0	0	0	0	0	0	0	0	0	0	0	0.025187202	0.022900763	0.020263902	0.017076503	0	0	0	0	0	0	0	0	0	0	0	0	0	0	0	0	0	0	0	0	0	0	0	0
k__Fungi;__;__;__;__;__	0	0.007585553	0.011001175	0.007306127	0.006123857	0.007162624	0.005729396	0.009972171	0.015107008	0	0	0	0	0	0	0	0	0	0	0.001125034	0.000281182	0	0	0	0	0	0	0	0	6.43E-05	0	0.001201923	0	0	0	0	0	0	0	0.000252916	0	0	0	0.005633803	0	0	0	0	0
k__Fungi;p__Ascomycota;c__Saccharomycetes;o__Saccharomycetales;f__Trichomonascaceae;g__Zygoascus	0	0	0	0	0	0	0	0	0	0	0	0	0	0	0	0	0	0	0	0.000737091	0.000273973	0	0	0	0	0	0	0	0	0.001456633	0.004458926	0	0.000425026	0	0	0	0.003100775	0	0	0.000533933	0	0	0	0	0	0	0	0	0
k__Fungi;p__Ascomycota;c__Sordariomycetes;o__Xylariales;f__Sporocadaceae;__	0	0	0	0	0	0	0	0	0	0.003146157	0	0	0	0	0	0	0	0	0.047619048	0.000310354	0	0	0	0	0.004098361	0	0	0	0	0	0	0	0	0	0	0	0	0	0	0.000590136	0	0	0	0	0	0	0	0	0
k__Fungi;p__Ascomycota;c__Saccharomycetes;o__Saccharomycetales;f__Saccharomycopsidaceae;g__Saccharomycopsis	0.00074096	0	0	0	0.000172503	0	0	0	0	0.000677021	0	0	0	0	0	0	0	0	0	0	0.000648882	0.002722941	0	0	0	0	0	0	0	0.000835422	0.001028983	0.001602564	0	0	0	0.000155135	0	0	0.002389486	0	0.001517451	0	0	0	0	0	0	0	0
k__Fungi;p__Ascomycota;c__Sordariomycetes;o__Xylariales;f__Sporocadaceae;g__Neopestalotiopsis	0	0	0	0	0	0	0	0	0	0	0	0	0	0	0	0	0	0	0	0	0	0	0	0	0	0	0	0	0	0	0	0	0	0	0	0	0	0	0	0.000562035	0	0	0	0	0	0	0	0	0
k__Fungi;p__Ascomycota;c__Dothideomycetes;o__Pleosporales;f__Phaeosphaeriaceae;g__Neosetophoma	0.000246987	0	0	0	0	0	0	0	0	0.001393867	0	0	0	0	0	0	0	0	0	0.000465531	0.000879596	0	0.002008839	0	0	0	0	0	0	0.000749738	0	0.001602564	0.001190071	0.000587372	0	0	0	0	0	0.001854714	0.004552352	0.005197505	0.004385965	0	0	0	0	0	0
k__Fungi;p__Ascomycota;c__Dothideomycetes;o__Capnodiales;__;__	0	0	0	0	0	0	0	0	0	0	0	0	0	0	0	0	0	0	0	0	0	0	0	0	0	0	0	0	0	0	0	0	0	0	0	0	0	0	0	0	0.024279211	0	0	0	0	0	0	0	0
k__Fungi;p__Ascomycota;c__Saccharomycetes;o__Saccharomycetales;f__Saccharomycetaceae;g__unidentified	0.000296384	0	0	0	0	0	0	0	0	0.000517722	0	0.01039501	0	0	0	0	0	0	0	0	0	0	0	0	0	0	0	0	0	0.001285264	0.002743955	0.007612179	0.000935056	0.001321586	0	0	0	0.008264463	0	0	0	0	0.007675439	0	0	0	0	0	0
k__Fungi;p__Basidiomycota;c__Tremellomycetes;o__Tremellales;f__Tremellaceae;g__Bulleromyces	0.000230521	0	0	0	0.000129377	0	0	0	0	0	0	0	0	0	0	0	0	0	0	0.004500136	0.005097332	0	0.010044194	0.008482564	0.006830601	0	0	0	0	0.00079258	0.000514492	0	0.00017001	0	0	0	0	0	0	0.000562035	0.00091047	0.001732502	0	0	0	0	0	0	0
k__Fungi;p__Ascomycota;c__Eurotiomycetes;o__Eurotiales;f__Aspergillaceae;g__Aspergillus	0.00074096	0	0	0	0.000646886	0	0	0	0	0.005455994	0	0.024948025	0	0	0	0	0	0	0	0.002250068	0.00296323	0.00136147	0	0	0	0	0	0	0	0	0	0	0	0	0	0	0	0	0	0	0	0	0	0	0	0	0	0	0
k__Fungi;p__Basidiomycota;c__Tremellomycetes;o__Tremellales;f__Rhynchogastremataceae;g__Papiliotrema	0.000708029	0	0	0	0	0	0	0	0	0.000597372	0	0	0	0	0	0	0	0	0	0.001474182	0.002790195	0	0	0	0	0	0	0	0	0.000771159	0.000514492	0.004807692	0.000255015	0	0.002021019	0.00031027	0	0	0	0.001489392	0	0	0	0	0	0	0	0	0
k__Fungi;p__Ascomycota;c__Saccharomycetes;o__Saccharomycetales;__;__	0.000263453	8.62E-05	0	0	0	0	0	0	0	0.000517722	0	0	0	0	0	0	0	0	0	0.000969857	0	0	0	0	0	0	0	0	0	0.000985369	0	0	0.000510031	0	0	0	0	0	0	0	0	0	0	0	0	0	0	0	0
k__Fungi;p__Basidiomycota;c__Tremellomycetes;o__Tremellales;f__Bulleribasidiaceae;g__Vishniacozyma	0.002206415	8.62E-05	5.11E-05	0	0.000215629	0.000325574	0	0	0	0.000119474	0	0	0	0	0	0	0	0	0	0.001280211	0.000612833	0	0	0	0	0	0	0	0	0.002099265	0.001543475	0	0	0	0	0	0.003100775	0	0	0.000196712	0	0	0	0	0	0	0	0	0
k__Fungi;p__Ascomycota;c__Sordariomycetes;o__Trichosphaeriales;f__Trichosphaeriaceae;g__Nigrospora	0	0	0	0	0	0	0	0	0	0.002070888	0	0	0	0	0	0	0	0	0	0.000349148	0.003107426	0.005445882	0.005222981	0	0	0	0	0	0	0	0	0	0	0	0	0	0	0	0	0.001686104	0	0	0	0	0	0	0	0	0
k__Fungi;p__Basidiomycota;c__Microbotryomycetes;o__Sporidiobolales;f__Sporidiobolaceae;g__Rhodotorula	0	0	0	0	0	0	0	0	0	0.000398248	0	0	0	0	0	0	0	0	0	0.000775885	0.000108147	0	0	0	0	0	0	0	0	0.000449843	0	0	0	0	0	0	0	0	0	0.000365322	0	0	0	0	0	0	0	0	0
k__Fungi;p__Ascomycota;c__Saccharomycetes;o__Saccharomycetales;f__Phaffomycetaceae;g__Wickerhamomyces	3.29E-05	0	5.11E-05	0	8.63E-05	0	0	0	0	0	0	0	0	0	0	0	0	0	0	0	0	0	0	0	0	0	0	0	0	0	0	0	0	0	0	0	0	0	0	0	0	0	0	0	0	0	0	0	0
k__Fungi;p__Ascomycota;c__Saccharomycetes;o__Saccharomycetales;f__Trigonopsidaceae;g__Trigonopsis	9.88E-05	0	0	0	0.000172503	0	0	0	0	0.000159299	0	0.004158004	0	0	0	0	0	0	0	0	0	0	0	0	0	0	0	0	0	0.000149948	0.000685989	0.003205128	0	0	0	0	0	0	0	0.000309119	0	0	0	0	0	0	0	0	0
k__Fungi;p__Ascomycota;c__Sordariomycetes;o__Glomerellales;f__Glomerellaceae;g__Colletotrichum	0	0	0	0	0	0	0	0	0	0	0	0	0	0	0	0	0	0	0	0	0	0	0	0	0	0	0	0	0	0	0	0	0	0	0	0	0	0	0	0.001348883	0	0	0	0	0	0	0	0	0
k__Fungi;p__Ascomycota;c__Eurotiomycetes;o__Eurotiales;f__Aspergillaceae;g__Penicillium	0	0	0.000119208	0	0.000474383	0	0	0	0	0.00091597	0	0	0	0	0	0	0	0	0	0	0.0003677	0	0	0	0	0	0	0	0	0.000899685	0.004115932	0	0	0	0	0	0	0	0	0.000365322	0	0	0	0	0	0	0	0	0
k__Fungi;p__Ascomycota;c__Saccharomycetes;o__Saccharomycetales;f__Trichomonascaceae;g__Wickerhamiella	4.94E-05	0	0	0	0	0	0	0	0	0	0	0	0	0	0	0	0	0	0	0	0	0	0	0	0	0	0	0	0	0.000278474	0	0	0	0	0	0	0	0	0	0	0	0	0	0	0	0	0	0	0
k__Fungi;p__Basidiomycota;c__Exobasidiomycetes;o__Entylomatales;f__Entylomataceae;g__Entyloma	0	0	0	0	0	0	0	0	0	0	0	0	0	0	0	0	0	0	0	0.000853474	4.33E-05	0	0	0	0	0	0	0	0	0.000171369	0	0.003605769	0	0	0	0	0	0	0	0	0	0	0	0	0	0	0	0	0
k__Fungi;p__Basidiomycota;c__Ustilaginomycetes;o__Ustilaginales;f__Ustilaginaceae;g__Ustilago	0	0	0	0	0	0	0	0	0	0	0	0	0	0	0	0	0	0	0	0.000310354	0.000533526	0	0.000803536	0	0	0	0	0	0	0	0	0	0	0	0	0	0	0	0	0.002613461	0	0	0	0	0	0	0	0	0
k__Fungi;p__Ascomycota;c__Dothideomycetes;o__Pleosporales;f__Phaeosphaeriaceae;__	0.000411645	0	0	0	0	0	0	0	0	0	0	0	0	0	0	0	0	0	0	0	7.21E-05	0	0	0	0	0	0	0	0	0.000706895	0	0	0	0	0	0	0	0	0	0.00016861	0	0	0	0	0	0	0	0	0
k__Fungi;p__Basidiomycota;c__Agaricomycetes;o__Russulales;f__Peniophoraceae;g__unidentified	0	0	0	0	0	0	0	0	0	0	0	0	0	0	0	0	0	0	0	0	0	0	0	0	0	0	0	0	0	0	0	0.001201923	0	0	0	0	0	0	0	0	0	0	0.002192982	0	0	0	0	0	0
k__Fungi;p__Ascomycota;c__Saccharomycetes;o__Saccharomycetales;f__Pichiaceae;g__Ogataea	0	0	0	0	0.000215629	0	0	0	0.000839278	0.000756671	0	0	0	0	0	0	0	0	0	0	0	0	0	0	0	0	0	0	0	8.57E-05	0.000342994	0	0	0	0	0	0	0	0	0	0	0	0	0	0	0	0	0	0
k__Fungi;p__Ascomycota;c__Saccharomycetes;o__Saccharomycetales;f__Saccharomycetaceae;g__Saccharomyces	0	0	0	0	0	0	0	0.000463822	0	0	0	0	0	0	0	0	0	0	0	0	0	0	0	0	0	0	0	0	0	0	0	0	0	0	0	0	0	0	0	0	0	0	0	0	0	0	0	0	0
k__Fungi;p__Ascomycota;c__Dothideomycetes;o__Capnodiales;f__Dissoconiaceae;g__Dissoconium	0	0	0	0	0	0	0	0	0	0	0	0	0	0	0	0	0	0	0	0	0.001989906	0	0	0	0	0	0	0	0	0	0	0	0	0	0	0	0	0	0	0.000477729	0	0	0	0	0	0	0	0	0
k__Fungi;p__Ascomycota;c__Dothideomycetes;o__Pleosporales;f__Phaeosphaeriaceae;g__Paraphoma	0	0	0	0	0	0	0	0	0	0	0	0	0	0	0	0	0	0	0	0	0	0	0	0	0	0	0	0	0	0	0.000857486	0	0	0	0	0	0	0	0	0.00016861	0	0	0	0	0	0	0	0	0
k__Fungi;p__Ascomycota;c__Dothideomycetes;o__Pleosporales;f__Phaeosphaeriaceae;g__Phaeosphaeria	0	0	0	0	0	0	0	0	0	0	0	0	0	0	0	0	0	0	0	7.76E-05	0.000475847	0	0	0	0	0	0	0	0	0	0	0	0	0	0	0	0	0	0	0	0	0	0	0	0	0	0	0	0
k__Fungi;p__Ascomycota;c__Dothideomycetes;o__Botryosphaeriales;f__Botryosphaeriaceae;g__Diplodia	0	0	0	0	0	0	0	0	0	0	0	0	0	0	0	0	0	0	0	0	0	0	0	0	0	0	0	0	0	0	0	0	0	0	0	0	0	0	0	0.001742307	0	0	0	0	0	0	0	0	0
k__Fungi;p__Ascomycota;c__Dothideomycetes;o__Pleosporales;f__Periconiaceae;g__Periconia	0	0	0	0	0	0	0	0	0	0.000238949	0	0	0	0	0	0	0	0	0	0.000155177	0.000865177	0	0	0	0	0	0	0	0	0.000235632	0	0	0	0	0	0	0	0	0	0	0	0	0	0	0	0	0	0	0
k__Fungi;p__Ascomycota;c__Saccharomycetes;o__Saccharomycetales;f__Debaryomycetaceae;g__Priceomyces	0	0	0	0	0	0	0	0	0	0	0	0	0	0	0	0	0	0	0	0	0	0	0	0	0	0	0	0	0	0	0	0.001602564	0	0	0	0	0	0	0	0	0	0	0	0	0	0	0	0	0
k__Fungi;p__Ascomycota;c__Sordariomycetes;o__Diaporthales;f__Diaporthaceae;g__Diaporthe	0	0	0	0	0	0	0	0	0	0	0	0	0	0	0	0	0	0	0	0	0.000591204	0	0	0	0	0	0	0	0	0	0	0	0	0	0	0	0	0	0	0.000955459	0	0	0	0	0	0	0	0	0
k__Fungi;p__Basidiomycota;c__Agaricomycetes;o__Agaricales;f__Strophariaceae;g__Hypholoma	0	0	0	0	0	0	0	0	0	0	0	0	0	0	0	0	0	0	0	0	0	0	0	0.001413761	0	0	0	0	0	0	0	0	0	0	0	0	0	0	0	5.62E-05	0	0	0	0	0	0	0	0	0
k__Fungi;p__Mucoromycota;c__Mucoromycetes;o__Mucorales;f__Mucoraceae;g__Mucor	0	0	0	0	0	0	0	0	0	0	0	0	0	0	0	0	0	0	0	0	0	0	0	0	0	0	0	0	0	4.28E-05	0.000857486	0	0	0	0	0	0	0	0	0	0	0	0	0	0	0	0	0	0
k__Fungi;p__Ascomycota;c__Dothideomycetes;o__Pleosporales;f__Sporormiaceae;g__Preussia	0	0	0	0	0	0	0	0	0	0	0	0	0	0	0	0	0	0	0	0	0.000201875	0	0	0.000942507	0	0	0	0	0	0	0	0	0	0	0	0	0	0	0	0	0	0	0	0	0	0	0	0	0
k__Fungi;p__Ascomycota;c__Leotiomycetes;o__Helotiales;f__Chaetomellaceae;g__Chaetomella	0	0	0	0	0	0	0	0	0	0.001115094	0	0	0	0	0	0	0	0	0	0	0	0	0	0	0	0	0	0	0	0	0	0	0	0	0	0	0	0	0	0	0	0	0	0	0	0	0	0	0
k__Fungi;p__Ascomycota;c__Leotiomycetes;o__Helotiales;f__Chaetomellaceae;g__Pilidium	0	0	0	0	0	0	0	0	0	0.000796495	0	0	0	0	0	0	0	0	0	0	0	0	0	0	0	0	0	0	0	0	0	0	0	0	0	0	0	0	0	0.000252916	0	0	0	0	0	0	0	0	0
k__Fungi;p__Basidiomycota;c__Exobasidiomycetes;o__Exobasidiales;f__Cryptobasidiaceae;g__Acaromyces	0	0	0	0	0	0	0	0	0	0	0	0	0	0	0	0	0	0	0	0	0	0	0	0	0	0	0	0	0	0	0	0	0	0	0	0	0	0	0	0	0	0.001039501	0	0	0	0	0	0	0
k__Fungi;p__Ascomycota;c__Dothideomycetes;o__Pleosporales;f__Pleosporaceae;g__Curvularia	0	0	0	0	0	0	0	0	0	0.00091597	0	0	0	0	0	0	0	0	0	7.76E-05	4.33E-05	0	0	0	0	0	0	0	0	0	0	0	0	0	0	0	0	0	0	0	0	0	0	0	0	0	0	0	0
k__Fungi;p__Basidiomycota;c__Cystobasidiomycetes;o__Cystobasidiales;f__Cystobasidiaceae;g__Occultifur	0.000197589	0	0	0	0	0	0	0	0	0	0	0	0	0	0	0	0	0	0	0	0.000209084	0	0	0	0	0	0	0	0	0.000321316	0	0	0	0	0	0	0	0	0	0	0	0	0	0	0	0	0	0	0
k__Fungi;p__Ascomycota;c__Dothideomycetes;o__Pleosporales;f__Phaeosphaeriaceae;g__Neosulcatispora	0	0	0	0	0	0	0	0	0	0	0	0	0	0	0	0	0	0	0	0.000232766	0.000201875	0	0	0	0	0	0	0	0	0	0	0	0	0	0	0	0	0	0	0.000309119	0	0	0	0	0	0	0	0	0
k__Fungi;p__Basidiomycota;c__Microbotryomycetes;o__Microbotryomycetes_ord_Incertae_sedis;f__Chrysozymaceae;g__Sampaiozyma	0	0	0	0	0	0	0	0	0	0	0	0	0	0	0	0	0	0	0	0.000232766	0	0	0	0	0	0	0	0	0	0	0	0	0	0	0	0	0	0	0	0	0	0	0	0	0	0	0	0	0
k__Fungi;p__Basidiomycota;c__Tremellomycetes;o__Tremellales;f__Bulleribasidiaceae;g__Hannaella	0	0	0	0	0	0	0	0	0	0	0	0	0	0	0	0	0	0	0	0	0.000273973	0	0	0	0	0	0	0	0	0.000385579	0	0	0	0	0	0	0	0	0	0	0	0	0	0	0	0	0	0	0
k__Fungi;p__Basidiomycota;c__Exobasidiomycetes;o__Golubeviales;f__Golubeviaceae;g__Golubevia	0	0	0	0	0	0	0	0	0	0	0	0	0	0	0	0	0	0	0	0.000387943	0.000100937	0	0	0	0	0	0	0	0	0	0	0	0	0	0	0	0	0	0	0	0	0	0	0	0	0	0	0	0
k__Fungi;p__Ascomycota;c__Dothideomycetes;o__Capnodiales;f__Dissoconiaceae;g__Uwebraunia	0	0	0	0	0	0	0	0	0	0	0	0	0	0	0	0	0	0	0	0	0	0	0	0	0	0	0	0	0	0	0	0	0	0	0	0	0	0	0	0.000562035	0	0	0	0	0	0	0	0	0
k__Fungi;p__Basidiomycota;c__Agaricomycetes;o__Russulales;f__Peniophoraceae;g__Peniophora	0	0	0	0	0	0	0	0	0	0	0	0	0	0	0	0	0	0	0	0	0	0	0	0	0	0	0	0	0	0	0	0	0	0	0	0	0	0	0	0.000562035	0	0	0	0	0	0	0	0	0
k__Fungi;p__Ascomycota;c__Saccharomycetes;o__Saccharomycetales;f__Pichiaceae;g__Martiniozyma	0.00011526	0	0	0	0	0	0	0	0	0	0	0	0	0	0	0	0	0	0	0	0	0	0	0	0	0	0	0	0	0.000149948	0	0	0	0	0	0	0	0	0	0.000252916	0	0	0	0	0	0	0	0	0
k__Fungi;p__Basidiomycota;c__Agaricomycetes;o__Agaricales;f__Lycoperdaceae;g__Lycoperdon	0	0	0	0	0	0	0	0	0	0	0	0	0	0	0	0	0	0	0	0	0	0	0	0	0	0	0	0	0	0	0.000342994	0	0	0	0	0	0	0	0	0	0	0	0	0	0	0	0	0	0
k__Fungi;p__Basidiomycota;c__Agaricomycetes;o__Polyporales;f__Ganodermataceae;g__Ganoderma	0	0	0	0	0	0	0	0	0	0	0	0	0	0	0	0	0	0	0	0.000155177	0.000230714	0	0	0	0	0	0	0	0	0.000107105	0	0	0	0	0	0	0	0	0	0	0	0	0	0	0	0	0	0	0
k__Fungi;p__Basidiomycota;c__Agaricomycetes;o__Hymenochaetales;f__Hymenochaetales_fam_Incertae_sedis;g__Trichaptum	9.88E-05	0	0	0	0	0	0	0	0	0	0	0	0	0	0	0	0	0	0	0	0	0	0	0	0	0	0	0	0	0	0.000342994	0	0	0	0	0	0	0	0	0	0	0	0	0	0	0	0	0	0
k__Fungi;p__Ascomycota;c__Dothideomycetes;o__Pleosporales;f__Coniothyriaceae;g__Coniothyrium	0	0	0	0	0	0	0	0	0	0	0	0	0	0	0	0	0	0	0	0	0.000129776	0	0	0	0	0	0	0	0	0	0	0	0	0	0	0	0	0	0	0	0	0	0	0	0	0	0	0	0
k__Fungi;p__Ascomycota;c__Saccharomycetes;o__Saccharomycetales;f__Pichiaceae;g__Nakazawaea	0	0	0	0	0	0	0	0	0	0	0	0	0	0	0	0	0	0	0	0	0	0	0	0	0	0	0	0	0	0	0	0	0	0	0	0	0	0	0	0	0	0	0	0	0	0	0	0	0
k__Fungi;p__Basidiomycota;c__Agaricomycetes;o__Agaricales;f__Psathyrellaceae;g__Coprinellus	0	0	0	0	0	0	0	0	0	0.000119474	0	0	0	0	0	0	0	0	0	0.000232766	0	0	0	0	0	0	0	0	0	0	0	0	0	0	0	0	0	0	0	5.62E-05	0	0	0	0	0	0	0	0	0
k__Fungi;p__Ascomycota;c__Dothideomycetes;o__Pleosporales;__;__	0	0	0	0	0	0	0	0	0	0	0	0	0	0	0	0	0	0	0	0	6.49E-05	0	0	0	0	0	0	0	0	0.000214211	0	0	0	0	0	0	0	0	0	0.000112407	0	0	0	0	0	0	0	0	0
k__Fungi;p__Ascomycota;c__Saccharomycetes;o__Saccharomycetales;f__Saccharomycetaceae;g__Kluyveromyces	0	0	0	0	0	0	0	0	0	0.000199124	0	0	0	0	0	0	0	0	0	0	0	0	0	0	0	0	0	0	0	0	0	0	0	0	0	0	0	0	0	0	0	0	0	0	0	0	0	0	0
k__Fungi;p__Ascomycota;c__Dothideomycetes;o__Pleosporales;f__Phaeosphaeriaceae;g__Ophiosphaerella	0	0	0	0	0	0	0	0	0	0	0	0	0	0	0	0	0	0	0	0	0	0	0	0	0	0	0	0	0	0	0	0	0	0	0	0	0	0	0	0.000196712	0	0	0	0	0	0	0	0	0
k__Fungi;p__Ascomycota;c__Sordariomycetes;o__Hypocreales;f__Nectriaceae;g__Gibberella	0	0	0	0	0	0	0	0	0	0	0	0	0	0	0	0	0	0	0	0	0	0	0	0	0	0	0	0	0	0.000342737	0	0	0	0	0	0	0	0	0	0	0	0	0	0	0	0	0	0	0
k__Fungi;p__Ascomycota;c__Dothideomycetes;o__Pleosporales;f__unidentified;g__unidentified	0	0	0	0	0	0	0	0	0	0	0	0	0	0	0	0	0	0	0	0	0.000129776	0	0	0	0	0	0	0	0	0	0	0	0	0	0	0	0	0	0	0	0	0	0	0	0	0	0	0	0
k__Fungi;p__Ascomycota;c__Dothideomycetes;o__Pleosporales;f__Phaeosphaeriaceae;g__unidentified	0	0	0	0	0	0	0	0	0	0	0	0	0	0	0	0	0	0	0	0	8.65E-05	0	0	0	0	0	0	0	0	0	0	0	0	0	0	0	0	0	0	0.000224814	0	0	0	0	0	0	0	0	0
k__Fungi;p__Basidiomycota;c__Tremellomycetes;o__Trichosporonales;f__Trichosporonaceae;g__Trichosporon	0.000246987	0	0	0	0	0	0	0	0	0	0	0	0	0	0	0	0	0	0	0	0	0	0	0	0	0	0	0	0	6.43E-05	0	0	0	0	0	0	0	0	0	0	0	0	0	0	0	0	0	0	0
k__Fungi;p__Basidiomycota;c__Agaricomycetes;o__Agaricales;f__Omphalotaceae;g__Lentinula	0	0	0	0	0	0	0	0	0	0.000238949	0	0	0	0	0	0	0	0	0	0	5.77E-05	0	0	0	0	0	0	0	0	0	0	0	0	0	0	0	0	0	0	0	0	0	0	0	0	0	0	0	0
k__Fungi;p__Basidiomycota;c__Tremellomycetes;o__Tremellales;__;__	0	0	0	0	0	0	0	0	0	0	0	0	0	0	0	0	0	0	0	0	0	0	0	0	0	0	0	0	0	0	0	0	0	0	0	0	0	0	0	0	0	0	0	0	0	0	0	0	0
k__Fungi;p__Ascomycota;c__Schizosaccharomycetes;o__Schizosaccharomycetales;f__Schizosaccharomycetaceae;g__Schizosaccharomyces	0	0	0	0	0	0	0	0	0	0	0	0	0	0	0	0	0	0	0	0	0	0	0	0	0	0	0	0	0	0	0	0	0	0	0	0	0	0	0	0.000281017	0	0	0	0	0	0	0	0	0
k__Fungi;p__Ascomycota;c__Leotiomycetes;o__Thelebolales;f__Pseudeurotiaceae;g__unidentified	0	0	0	0	0	0	0	0	0	0	0	0	0	0	0	0	0	0	0	0	0.000201875	0	0	0	0	0	0	0	0	0	0	0	0	0	0	0	0	0	0	0	0	0	0	0	0	0	0	0	0
k__Fungi;p__Ascomycota;c__Saccharomycetes;o__Saccharomycetales;f__Saccharomycetaceae;g__Citeromyces	0	0	0	0	0	0	0	0	0	0	0	0	0	0	0	0	0	0	0	0	0	0	0	0	0	0	0	0	0	0	0	0	0	0	0	0	0	0	0	0	0	0	0	0	0	0	0	0	0
k__Fungi;p__Ascomycota;c__Dothideomycetes;o__Pleosporales;f__Didymosphaeriaceae;g__Spegazzinia	0	0	0	0	0	0	0	0	0	0	0	0	0	0	0	0	0	0	0	0	0	0	0	0	0	0	0	0	0	0	0	0	0	0	0	0	0	0	0	8.43E-05	0	0	0	0	0	0	0	0	0
k__Fungi;p__Ascomycota;c__Dothideomycetes;o__Pleosporales;f__Phaeosphaeriaceae;g__Leptospora	0	0	0	0	0	0	0	0	0	0	0	0	0	0	0	0	0	0	0	0	0	0	0	0	0	0	0	0	0	0.000128526	0	0	0	0	0	0	0	0	0	0	0	0	0	0	0	0	0	0	0
k__Fungi;p__Basidiomycota;c__Agaricomycetes;o__Agaricales;f__Psathyrellaceae;g__Coprinopsis	0	0	0	0	0	0	0	0	0	0	0	0	0	0	0	0	0	0	0	0	6.49E-05	0	0	0	0	0	0	0	0	0	0	0	0.00017001	0	0	0	0	0	0	0	0	0	0	0	0	0	0	0	0
k__Fungi;p__Basidiomycota;c__Exobasidiomycetes;o__Microstromatales;f__Microstromatales_fam_Incertae_sedis;g__Pseudomicrostroma	0	0	0	0	0	0	0	0	0	0	0	0	0	0	0	0	0	0	0	0	0	0	0	0	0	0	0	0	0	0	0	0	0	0	0	0	0	0	0	0.000224814	0	0	0	0	0	0	0	0	0
k__Fungi;p__Ascomycota;c__Dothideomycetes;o__Dothideales;f__Dothideaceae;g__Endoconidioma	0	0	0	0	0	0	0	0	0	0	0	0	0	0	0	0	0	0	0	0	0.000194665	0	0	0	0	0	0	0	0	0	0	0	0	0	0	0	0	0	0	0	0	0	0	0	0	0	0	0	0
k__Fungi;p__Ascomycota;c__Dothideomycetes;o__Pleosporales;f__Cucurbitariaceae;g__Neocucurbitaria	0	0	0	0	0	0	0	0	0	0	0	0	0	0	0	0	0	0	0	0	0	0	0	0	0	0	0	0	0	0.000171369	0	0	0	0	0	0	0	0	0	0	0	0	0	0	0	0	0	0	0
k__Fungi;p__Ascomycota;c__Dothideomycetes;o__Pleosporales;f__Sporormiaceae;__	0	0	0	0	0	0	0	0	0	0	0	0	0	0	0	0	0	0	0	0	0.000165826	0	0	0	0	0	0	0	0	0	0	0	0	0	0	0	0	0	0	0	0	0	0	0	0	0	0	0	0
k__Fungi;p__Basidiomycota;c__Exobasidiomycetes;o__Tilletiales;f__Tilletiaceae;__	0	0	0	0	0	0	0	0	0	0.000119474	0	0	0	0	0	0	0	0	0	0	0	0	0	0	0	0	0	0	0	0	0	0	0	0	0	0	0	0	0	0	0	0	0	0	0	0	0	0	0
k__Fungi;p__Basidiomycota;c__Cystobasidiomycetes;o__Cystobasidiales;f__Cystobasidiaceae;g__Cystobasidium	0	0	0	0	0	0	0	0	0	0	0	0	0	0	0	0	0	0	0	0	0	0	0	0	0	0	0	0	0	4.28E-05	0	0	0	0	0	0	0	0	0	0.000112407	0	0	0	0	0	0	0	0	0
k__Fungi;p__Ascomycota;c__Sordariomycetes;o__Xylariales;f__Diatrypaceae;g__Diatrype	0	0	0	0	0	0	0	0	0	0	0	0	0	0	0	0	0	0	0	0	0	0	0	0	0	0	0	0	0	0.000149948	0	0	0	0	0	0	0	0	0	0	0	0	0	0	0	0	0	0	0
k__Fungi;p__Ascomycota;c__Eurotiomycetes;o__Chaetothyriales;f__Trichomeriaceae;g__Trichomerium	0	0	0	0	0	0	0	0	0	0	0	0	0	0	0	0	0	0	0	0	0.000144196	0	0	0	0	0	0	0	0	0	0	0	0	0	0	0	0	0	0	0	0	0	0	0	0	0	0	0	0
k__Fungi;p__Ascomycota;c__Sordariomycetes;o__Xylariales;f__Xylariaceae;g__Daldinia	0	0	0	0	0	0	0	0	0	0	0	0	0	0	0	0	0	0	0	0	0.000136986	0	0	0	0	0	0	0	0	0	0	0	0	0	0	0	0	0	0	0	0	0	0	0	0	0	0	0	0
k__Fungi;p__Basidiomycota;c__Agaricomycetes;o__Hymenochaetales;f__Schizoporaceae;g__Schizopora	0	0	0	0	0	0	0	0	0	0	0	0	0	0	0	0	0	0	0	0	0.000129776	0	0	0	0	0	0	0	0	0	0	0	0	0	0	0	0	0	0	0	0	0	0	0	0	0	0	0	0
k__Fungi;p__Ascomycota;c__Dothideomycetes;o__Capnodiales;f__Mycosphaerellaceae;g__Cercospora	0	0	0	0	0	0	0	0	0	0	0	0	0	0	0	0	0	0	0	0	0	0	0	0	0	0	0	0	0	0.000128526	0	0	0	0	0	0	0	0	0	0	0	0	0	0	0	0	0	0	0
k__Fungi;p__Ascomycota;c__Dothideomycetes;o__Pleosporales;f__Cucurbitariaceae;g__Pyrenochaetopsis	0	0	0	0	0	0	0	0	0	0.000119474	0	0	0	0	0	0	0	0	0	0	0	0	0	0	0	0	0	0	0	0	0	0	0	0	0	0	0	0	0	0	0	0	0	0	0	0	0	0	0
k__Fungi;p__Basidiomycota;c__Agaricomycetes;o__Agaricales;f__Entolomataceae;g__Entoloma	0	0	0	0	0	0	0	0	0	0.000119474	0	0	0	0	0	0	0	0	0	0	0	0	0	0	0	0	0	0	0	0	0	0	0	0	0	0	0	0	0	0	0	0	0	0	0	0	0	0	0
k__Fungi;p__Basidiomycota;c__Agaricomycetes;o__unidentified;f__unidentified;g__unidentified	0	0	0	0	0	0	0	0	0	0.000119474	0	0	0	0	0	0	0	0	0	0	0	0	0	0	0	0	0	0	0	0	0	0	0	0	0	0	0	0	0	0	0	0	0	0	0	0	0	0	0
k__Fungi;p__Mucoromycota;c__Mucoromycetes;o__Mucorales;f__Cunninghamellaceae;g__Gongronella	0	0	0	0	0	0	0	0	0	0.000119474	0	0	0	0	0	0	0	0	0	0	0	0	0	0	0	0	0	0	0	0	0	0	0	0	0	0	0	0	0	0	0	0	0	0	0	0	0	0	0
k__Fungi;p__Ascomycota;c__Dothideomycetes;o__Pleosporales;f__Pleosporaceae;g__Exserohilum	0	0	0	0	0	0	0	0	0	0	0	0	0	0	0	0	0	0	0	0	5.05E-05	0	0	0	0	0	0	0	0	0	0	0	0	0	0	0	0	0	0	0	0	0	0	0	0	0	0	0	0
k__Fungi;p__Ascomycota;c__Dothideomycetes;__;__;__	0	0	0	0	0	0	0	0	0	0	0	0	0	0	0	0	0	0	0	0	0.000108147	0	0	0	0	0	0	0	0	0	0	0	0	0	0	0	0	0	0	0	0	0	0	0	0	0	0	0	0
k__Fungi;p__Ascomycota;c__Sordariomycetes;o__Xylariales;f__Bartaliniaceae;g__Bartalinia	0	0	0	0	0	0	0	0	0	0	0	0	0	0	0	0	0	0	0	0	0	0	0	0	0	0	0	0	0	0	0	0	0	0	0	0	0	0	0	0	0	0	0	0	0	0	0	0	0
k__Fungi;p__Ascomycota;c__Sordariomycetes;o__Xylariales;f__Sporocadaceae;g__Adisciso	0	0	0	0	0	0	0	0	0	0	0	0	0	0	0	0	0	0	0	0	0	0	0	0	0	0	0	0	0	0.000107105	0	0	0	0	0	0	0	0	0	0	0	0	0	0	0	0	0	0	0
k__Fungi;p__Basidiomycota;c__Tremellomycetes;o__Tremellales;f__Cryptococcaceae;g__Kwoniella	9.88E-05	0	0	0	0	0	0	0	0	0	0	0	0	0	0	0	0	0	0	0	0	0	0	0	0	0	0	0	0	0	0	0	0	0	0	0	0	0	0	0	0	0	0	0	0	0	0	0	0
k__Fungi;p__Basidiomycota;c__Agaricomycetes;o__Russulales;f__Stereaceae;g__Stereum	0	0	0	0	0	0	0	0	0	0	0	0	0	0	0	0	0	0	0	0	0	0	0	0	0	0	0	0	0	0	0	0	0	0	0	0	0	0	0	0	0	0	0	0	0	0	0	0	0
k__Fungi;p__Ascomycota;c__Sordariomycetes;o__Xylariales;f__Xylariaceae;g__Hypoxylon	0	0	0	0	0	0	0	0	0	0	0	0	0	0	0	0	0	0	0	0	5.05E-05	0	0	0	0	0	0	0	0	4.28E-05	0	0	0	0	0	0	0	0	0	0	0	0	0	0	0	0	0	0	0
k__Fungi;p__Ascomycota;c__Dothideomycetes;o__Pleosporales;f__Leptosphaeriaceae;g__Plenodomus	0	0	0	0	0	0	0	0	0	0	0	0	0	0	0	0	0	0	0	0	0	0	0	0	0	0	0	0	0	8.57E-05	0	0	0	0	0	0	0	0	0	0	0	0	0	0	0	0	0	0	0
k__Fungi;p__Ascomycota;c__Sordariomycetes;o__Xylariales;__;__	0	0	0	0	0	0	0	0	0	0	0	0	0	0	0	0	0	0	0	0	0	0	0	0	0	0	0	0	0	8.57E-05	0	0	0	0	0	0	0	0	0	0	0	0	0	0	0	0	0	0	0
k__Fungi;p__Ascomycota;c__Dothideomycetes;o__Pleosporales;f__Lentitheciaceae;g__unidentified	0	0	0	0	0	0	0	0	0	0	0	0	0	0	0	0	0	0	0	0	7.93E-05	0	0	0	0	0	0	0	0	0	0	0	0	0	0	0	0	0	0	0	0	0	0	0	0	0	0	0	0
k__Fungi;p__Ascomycota;c__Dothideomycetes;o__Pleosporales;f__Phaeosphaeriaceae;g__Setophoma	0	0	0	0	0	0	0	0	0	0	0	0	0	0	0	0	0	0	0	0	7.93E-05	0	0	0	0	0	0	0	0	0	0	0	0	0	0	0	0	0	0	0	0	0	0	0	0	0	0	0	0
k__Fungi;p__Ascomycota;c__Dothideomycetes;o__Pleosporales;f__Pleosporaceae;g__Bipolaris	0	0	0	0	0	0	0	0	0	0	0	0	0	0	0	0	0	0	0	0	7.93E-05	0	0	0	0	0	0	0	0	0	0	0	0	0	0	0	0	0	0	0	0	0	0	0	0	0	0	0	0
k__Fungi;p__Ascomycota;c__Dothideomycetes;o__Pleosporales;f__Pleosporaceae;g__Comoclathris	0	0	0	0	0	0	0	0	0	0	0	0	0	0	0	0	0	0	0	0	7.93E-05	0	0	0	0	0	0	0	0	0	0	0	0	0	0	0	0	0	0	0	0	0	0	0	0	0	0	0	0
k__Fungi;p__Basidiomycota;c__Tremellomycetes;o__Tremellales;f__Tremellaceae;g__Cryptococcus	3.29E-05	0	0	0	0	0	0	0	0	0	0	0	0	0	0	0	0	0	0	0	4.33E-05	0	0	0	0	0	0	0	0	0	0	0	0	0	0	0	0	0	0	0	0	0	0	0	0	0	0	0	0
k__Fungi;p__Ascomycota;c__Eurotiomycetes;o__Chaetothyriales;f__Trichomeriaceae;g__unidentified	0	0	0	0	0	0	0	0	0	0	0	0	0	0	0	0	0	0	0	0	0	0	0	0	0	0	0	0	0	0	0	0	0	0	0	0	0	0	0	0	0	0	0	0	0	0	0	0	0
k__Fungi;p__Ascomycota;c__Dothideomycetes;o__Pleosporales;f__Biatriosporaceae;g__Biatriospora	0	0	0	0	0	0	0	0	0	0	0	0	0	0	0	0	0	0	0	0	0	0	0	0	0	0	0	0	0	0	0	0	0	0	0	0	0	0	0	0	0	0	0	0	0	0	0	0	0
k__Fungi;p__Ascomycota;c__Dothideomycetes;o__Pleosporales;f__Lentitheciaceae;g__Keissleriella	0	0	0	0	0	0	0	0	0	0	0	0	0	0	0	0	0	0	0	0	6.49E-05	0	0	0	0	0	0	0	0	0	0	0	0	0	0	0	0	0	0	0	0	0	0	0	0	0	0	0	0
k__Fungi;p__Ascomycota;c__Dothideomycetes;o__Pleosporales;f__Phaeosphaeriaceae;g__Parastagonospora	0	0	0	0	0	0	0	0	0	0	0	0	0	0	0	0	0	0	0	0	6.49E-05	0	0	0	0	0	0	0	0	0	0	0	0	0	0	0	0	0	0	0	0	0	0	0	0	0	0	0	0
k__Fungi;p__Ascomycota;c__Leotiomycetes;o__Helotiales;f__Hyaloscyphaceae;__	0	0	0	0	0	0	0	0	0	0	0	0	0	0	0	0	0	0	0	0	6.49E-05	0	0	0	0	0	0	0	0	0	0	0	0	0	0	0	0	0	0	0	0	0	0	0	0	0	0	0	0
k__Fungi;p__Basidiomycota;c__Agaricomycetes;o__Corticiales;f__Corticiaceae;g__Duportella	0	0	0	0	0	0	0	0	0	0	0	0	0	0	0	0	0	0	0	0	6.49E-05	0	0	0	0	0	0	0	0	0	0	0	0	0	0	0	0	0	0	0	0	0	0	0	0	0	0	0	0
k__Fungi;p__Basidiomycota;c__Ustilaginomycetes;o__Ustilaginales;f__Ustilaginaceae;g__Pseudozyma	0	0	0	0	0	0	0	0	0	0	0	0	0	0	0	0	0	0	0	0	6.49E-05	0	0	0	0	0	0	0	0	0	0	0	0	0	0	0	0	0	0	0	0	0	0	0	0	0	0	0	0
k__Fungi;p__Ascomycota;c__Dothideomycetes;o__Pleosporales;f__Phaeosphaeriaceae;g__Setophaeosphaeria	0	0	0	0	0	0	0	0	0	0	0	0	0	0	0	0	0	0	0	0	0	0	0	0	0	0	0	0	0	6.43E-05	0	0	0	0	0	0	0	0	0	0	0	0	0	0	0	0	0	0	0
k__Fungi;p__Ascomycota;c__Eurotiomycetes;o__Chaetothyriales;f__Herpotrichiellaceae;g__Rhinocladiella	0	0	0	0	0	0	0	0	0	0	0	0	0	0	0	0	0	0	0	0	0	0	0	0	0	0	0	0	0	6.43E-05	0	0	0	0	0	0	0	0	0	0	0	0	0	0	0	0	0	0	0
k__Fungi;p__Ascomycota;c__Dothideomycetes;o__Pleosporales;f__Thyridariaceae;g__Roussoella	0	0	0	0	0	0	0	0	0	0	0	0	0	0	0	0	0	0	0	0	5.77E-05	0	0	0	0	0	0	0	0	0	0	0	0	0	0	0	0	0	0	0	0	0	0	0	0	0	0	0	0
k__Fungi;p__Basidiomycota;c__Microbotryomycetes;o__Sporidiobolales;f__Sporidiobolaceae;g__Rhodosporidiobolus	0	0	0	0	0	0	0	0	0	0	0	0	0	0	0	0	0	0	0	0	5.77E-05	0	0	0	0	0	0	0	0	0	0	0	0	0	0	0	0	0	0	0	0	0	0	0	0	0	0	0	0
k__Fungi;p__Ascomycota;c__Pezizomycetes;o__Pezizales;f__Sarcosomataceae;g__Galiella	0	0	0	0	0	0	0	0	0	0	0	0	0	0	0	0	0	0	0	0	0	0	0	0	0	0	0	0	0	0	0	0	0	0	0	0	0	0	0	5.62E-05	0	0	0	0	0	0	0	0	0
k__Fungi;p__Basidiomycota;c__Agaricomycetes;o__Polyporales;f__Polyporaceae;g__Rhodonia	0	0	0	0	0	0	0	0	0	0	0	0	0	0	0	0	0	0	0	0	0	0	0	0	0	0	0	0	0	0	0	0	0	0	0	0	0	0	0	5.62E-05	0	0	0	0	0	0	0	0	0
k__Fungi;p__Ascomycota;c__Saccharomycetes;o__Saccharomycetales;f__Saccharomycetaceae;__	0	0	5.11E-05	0	0	0	0	0	0	0	0	0	0	0	0	0	0	0	0	0	0	0	0	0	0	0	0	0	0	0	0	0	0	0	0	0	0	0	0	0	0	0	0	0	0	0	0	0	0
k__Fungi;p__Basidiomycota;c__Ustilaginomycetes;o__Ustilaginales;f__Ustilaginaceae;g__Moesziomyces	0	0	0	0	0	0	0	0	0	0	0	0	0	0	0	0	0	0	0	0	5.05E-05	0	0	0	0	0	0	0	0	0	0	0	0	0	0	0	0	0	0	0	0	0	0	0	0	0	0	0	0
k__Fungi;p__Basidiomycota;c__Tremellomycetes;o__Trichosporonales;f__Trichosporonaceae;g__Apiotrichum	4.94E-05	0	0	0	0	0	0	0	0	0	0	0	0	0	0	0	0	0	0	0	0	0	0	0	0	0	0	0	0	0	0	0	0	0	0	0	0	0	0	0	0	0	0	0	0	0	0	0	0
k__Fungi;p__Ascomycota;c__Sordariomycetes;o__Glomerellales;f__Plectosphaerellaceae;g__Gibellulopsis	0	0	0	0	0	0	0	0	0	0	0	0	0	0	0	0	0	0	0	0	0	0	0	0	0	0	0	0	0	0	0	0	0	0	0	0	0	0	0	0	0	0	0	0	0	0	0	0	0
k__Fungi;p__Ascomycota;c__Dothideomycetes;o__Botryosphaeriales;f__Planistromellaceae;g__Ramimonilia	0	0	0	0	0	0	0	0	0	0	0	0	0	0	0	0	0	0	0	0	4.33E-05	0	0	0	0	0	0	0	0	0	0	0	0	0	0	0	0	0	0	0	0	0	0	0	0	0	0	0	0
k__Fungi;p__Ascomycota;c__Dothideomycetes;o__Pleosporales;f__Didymellaceae;g__Didymella	0	0	0	0	0	0	0	0	0	0	0	0	0	0	0	0	0	0	0	0	4.33E-05	0	0	0	0	0	0	0	0	0	0	0	0	0	0	0	0	0	0	0	0	0	0	0	0	0	0	0	0
k__Fungi;p__Ascomycota;c__Sordariomycetes;o__Xylariales;f__Diatrypaceae;g__Eutypella	0	0	0	0	0	0	0	0	0	0	0	0	0	0	0	0	0	0	0	0	4.33E-05	0	0	0	0	0	0	0	0	0	0	0	0	0	0	0	0	0	0	0	0	0	0	0	0	0	0	0	0
k__Fungi;p__Basidiomycota;c__Agaricomycetes;o__Cantharellales;f__Cantharellales_fam_Incertae_sedis;g__Sistotrema	0	0	0	0	0	0	0	0	0	0	0	0	0	0	0	0	0	0	0	0	4.33E-05	0	0	0	0	0	0	0	0	0	0	0	0	0	0	0	0	0	0	0	0	0	0	0	0	0	0	0	0
k__Fungi;p__Basidiomycota;c__Agaricomycetes;o__Polyporales;f__Meruliaceae;g__Mycoacia	0	0	0	0	0	0	0	0	0	0	0	0	0	0	0	0	0	0	0	0	0	0	0	0	0	0	0	0	0	4.28E-05	0	0	0	0	0	0	0	0	0	0	0	0	0	0	0	0	0	0	0
k__Fungi;p__Basidiomycota;c__Agaricomycetes;__;__;__	0	0	0	0	0	0	0	0	0	0	0	0	0	0	0	0	0	0	0	0	3.60E-05	0	0	0	0	0	0	0	0	0	0	0	0	0	0	0	0	0	0	0	0	0	0	0	0	0	0	0	0
k__Fungi;p__Basidiomycota;c__Agaricomycetes;o__Agaricales;f__Tricholomataceae;g__Lepista	0	0	0	0	0	0	0	0	0	0	0	0	0	0	0	0	0	0	0	0	3.60E-05	0	0	0	0	0	0	0	0	0	0	0	0	0	0	0	0	0	0	0	0	0	0	0	0	0	0	0	0
k__Fungi;p__Basidiomycota;c__Agaricomycetes;o__Boletales;f__Serpulaceae;g__Serpula	0	0	0	0	0	0	0	0	0	0	0	0	0	0	0	0	0	0	0	0	3.60E-05	0	0	0	0	0	0	0	0	0	0	0	0	0	0	0	0	0	0	0	0	0	0	0	0	0	0	0	0
k__Fungi;p__Basidiomycota;c__Agaricomycetes;o__Trechisporales;f__Hydnodontaceae;g__Trechispora	0	0	0	0	0	0	0	0	0	0	0	0	0	0	0	0	0	0	0	0	3.60E-05	0	0	0	0	0	0	0	0	0	0	0	0	0	0	0	0	0	0	0	0	0	0	0	0	0	0	0	0
k__Fungi;p__Ascomycota;c__Dothideomycetes;o__Dothideomycetes_ord_Incertae_sedis;f__Dothideomycetes_fam_Incertae_sedis;g__Peltaster	0	0	0	0	0	0	0	0	0	0	0	0	0	0	0	0	0	0	0	0	2.88E-05	0	0	0	0	0	0	0	0	0	0	0	0	0	0	0	0	0	0	0	0	0	0	0	0	0	0	0	0
k__Fungi;p__Ascomycota;c__Dothideomycetes;o__Pleosporales;f__Massarinaceae;g__Stagonospora	0	0	0	0	0	0	0	0	0	0	0	0	0	0	0	0	0	0	0	0	2.88E-05	0	0	0	0	0	0	0	0	0	0	0	0	0	0	0	0	0	0	0	0	0	0	0	0	0	0	0	0
k__Fungi;p__Ascomycota;c__Eurotiomycetes;o__Chaetothyriales;f__Chaetothyriales_fam_Incertae_sedis;g__Strelitziana	0	0	0	0	0	0	0	0	0	0	0	0	0	0	0	0	0	0	0	0	2.88E-05	0	0	0	0	0	0	0	0	0	0	0	0	0	0	0	0	0	0	0	0	0	0	0	0	0	0	0	0
k__Fungi;p__Ascomycota;c__Sordariomycetes;o__Xylariales;f__Diatrypaceae;__	0	0	0	0	0	0	0	0	0	0	0	0	0	0	0	0	0	0	0	0	2.88E-05	0	0	0	0	0	0	0	0	0	0	0	0	0	0	0	0	0	0	0	0	0	0	0	0	0	0	0	0
k__Fungi;p__Ascomycota;c__Dothideomycetes;o__Pleosporales;f__Lophiostomataceae;g__Lophiostoma	0	0	0	0	0	0	0	0	0	0	0	0	0	0	0	0	0	0	0	0	2.16E-05	0	0	0	0	0	0	0	0	0	0	0	0	0	0	0	0	0	0	0	0	0	0	0	0	0	0	0	0
k__Fungi;p__Ascomycota;c__Sordariomycetes;o__Xylariales;f__Xylariaceae;__	0	0	0	0	0	0	0	0	0	0	0	0	0	0	0	0	0	0	0	0	2.16E-05	0	0	0	0	0	0	0	0	0	0	0	0	0	0	0	0	0	0	0	0	0	0	0	0	0	0	0	0
k__Fungi;p__Basidiomycota;c__Agaricomycetes;o__Agaricales;f__Clavariaceae;g__unidentified	0	0	0	0	0	0	0	0	0	0	0	0	0	0	0	0	0	0	0	0	2.16E-05	0	0	0	0	0	0	0	0	0	0	0	0	0	0	0	0	0	0	0	0	0	0	0	0	0	0	0	0
k__Fungi;p__Basidiomycota;c__Agaricomycetes;o__Hymenochaetales;f__Schizoporaceae;g__Xylodon	0	0	0	0	0	0	0	0	0	0	0	0	0	0	0	0	0	0	0	0	2.16E-05	0	0	0	0	0	0	0	0	0	0	0	0	0	0	0	0	0	0	0	0	0	0	0	0	0	0	0	0
k__Fungi;p__Basidiomycota;c__Agaricomycetes;o__Polyporales;f__Meruliaceae;g__Irpex	0	0	0	0	0	0	0	0	0	0	0	0	0	0	0	0	0	0	0	0	2.16E-05	0	0	0	0	0	0	0	0	0	0	0	0	0	0	0	0	0	0	0	0	0	0	0	0	0	0	0	0
k__Fungi;p__Basidiomycota;c__Tremellomycetes;o__Tremellales;f__Bulleribasidiaceae;g__Dioszegia	0	0	0	0	0	0	0	0	0	0	0	0	0	0	0	0	0	0	0	0	2.16E-05	0	0	0	0	0	0	0	0	0	0	0	0	0	0	0	0	0	0	0	0	0	0	0	0	0	0	0	0
k__Fungi;p__Basidiomycota;c__Agaricomycetes;o__Agaricales;f__Physalacriaceae;g__Cylindrobasidium	0	0	0	0	0	0	0	0	0	0	0	0	0	0	0	0	0	0	0	0	1.44E-05	0	0	0	0	0	0	0	0	0	0	0	0	0	0	0	0	0	0	0	0	0	0	0	0	0	0	0	0
k__Fungi;p__Basidiomycota;c__Agaricomycetes;o__Polyporales;f__Steccherinaceae;g__Steccherinum	0	0	0	0	0	0	0	0	0	0	0	0	0	0	0	0	0	0	0	0	1.44E-05	0	0	0	0	0	0	0	0	0	0	0	0	0	0	0	0	0	0	0	0	0	0	0	0	0	0	0	0
k__Fungi;p__Basidiomycota;c__Exobasidiomycetes;o__Exobasidiales;f__Exobasidiaceae;g__Exobasidium	0	0	0	0	0	0	0	0	0	0	0	0	0	0	0	0	0	0	0	0	1.44E-05	0	0	0	0	0	0	0	0	0	0	0	0	0	0	0	0	0	0	0	0	0	0	0	0	0	0	0	0
s__Saccharomyces_cerevisiae (relative abundance calculated by reads of Saccharomyces cerevisiae in each sample dividied by total reads in each sample)	0.318419066	51.17835199	29.36669273	46.3444684	60.12587485	82.91475455	72.44017976	79.31596872	80.93523741	1.906398937	99.62818736	99.25818541	99.67700826	99.62787032	99.95330667	99.71658007	99.96574404	99.97588211	99.69526352	0.108506103	2.584632673	93.11266351	92.95878243	94.01444206	96.86663956	99.96441372	99.92275139	99.8939753	99.87668431	0.254262638	85.75233348	87.75029446	74.79160863	82.54249019	96.09026834	70.86026852	96.62727463	99.36849247	97.0840301	1.344607707	93.77714825	93.98072832	98.62867454	99.34005057	99.91701048	99.88148035	99.96660673	99.63516168	99.64430271
[truncated: 36 more columns]
