# Supplementary material for: Characterization of Microbial Dynamics and Volatile Metabolome Changes During Fermentation of Chambourcin Hybrid Grapes From Two Pennsylvania Regions
Source: Front Microbiol. 2021 Jan 11;11:614278. doi: 10.3389/fmicb.2020.614278 (PMC7829364; doi:10.3389/fmicb.2020.614278)
Supplement: Supplementary file 10 [file Data_Sheet_3.XLSX]

## Sheet: Central
Compounds	FDR-adjusted p-value
	Stages of fermentation
	S1	S2	S3	S4	S5	S6	S7	S8	S9	S10
(E)-2-Hexenoic acid			0.027571	0.025142	0.027571	0.017237	0.021274		0.021907	0.022546
1,2-Cyclopentanedione	0.030391						0.024961		0.049633	0.046419
1-Butanol	0.019057	0.019863	0.027571	0.028499	0.027571	0.020093	0.019267		0.021907	0.022546
1-Butanol, 3-methyl-	0.019057	0.019863	0.027571	0.025142	0.027571	0.017237	0.019267	0.036189	0.021907	0.022546
1-Butanol, 3-methyl-, acetate	0.019057	0.019863	0.027571	0.025142	0.027571	0.017237	0.019267	0.036189	0.021907	0.022546
1-Hexanol	0.019057	0.019863	0.027571	0.025142	0.027571	0.017237	0.019267		0.021907	0.022546
1-Hexanol, 2-ethyl-	0.019057	0.019863	0.030044	0.028499	0.030044	0.017237	0.019267		0.021907	0.022546
1-Octanol	0.019057	0.019863	0.027571	0.025142	0.027571	0.020093	0.021124	0.036189	0.021907	0.026662
1-Pentanol, 3-methyl-	0.019799	0.019863	0.027571	0.025142	0.027571	0.017237	0.019267	0.036189	0.021907	0.022546
1-Pentanol, 4-methyl-	0.033825	0.019863	0.027571	0.028499	0.027571	0.017237	0.019267	0.036189	0.021907	0.022546
1-Propanol, 2-methyl-	0.019057	0.019863	0.029864	0.025142	0.029864	0.017237	0.019267	0.036189	0.021907	0.022546
1-Propanol, 3-(methylthio)-	0.019057	0.019863	0.027571	0.025142	0.027571	0.017237	0.019267	0.036189	0.021907	0.029899
1-Propanol, 3-ethoxy-	0.019057	0.019863	0.027571	0.025142	0.027571	0.017237	0.019845	0.036189	0.021907	0.022546
2,3-Butanediol, [R-(R*,R*)]-	0.019057	0.019863	0.039229	0.025142	0.039229	0.031114		0.036189		0.034536
2,3-Butanediol, [S-(R*,R*)]-	0.019057	0.019863		0.028499		0.020273			0.043595	0.024642
2,3-Pentanedione	0.019057	0.019863	0.030044	0.028499	0.030044		0.034135		0.026401	0.03328
2-Buten-1-one, 1-(2,6,6-trimethyl-1,3-cyclohexadien-1-yl)-, (E)-
2-Heptanone	0.019057		0.042231		0.042231	0.017237	0.019267	0.036189	0.023346	0.022546
2-Hexen-1-ol, (Z)-	0.019057	0.019863		0.028499	0.027571	0.0291	0.019267	0.036189	0.030914	0.022546
2-Hexenoic acid, ethyl ester	0.019057	0.019863	0.030044	0.025142	0.030044	0.017237	0.019267	0.036189	0.021907	0.022546
3-Buten-2-ol, 2-methyl-	0.024156	0.019863	0.030044	0.028499	0.030044	0.039242	0.029514	0.044802	0.021907	0.03328
3-Hexen-1-ol, (Z)-	0.019057	0.019863	0.027571	0.025142	0.027571	0.017237	0.019267	0.036189	0.021907	0.022546
Acetic acid	0.019057	0.019863	0.030044	0.025142	0.030044	0.017237	0.019845	0.036189	0.021907	0.026181
Acetic acid, 2-phenylethyl ester				0.025142		0.017237	0.019845	0.036189	0.021907	0.022546
Acetic acid, hexyl ester	0.019057	0.019863	0.027571	0.025142	0.027571	0.020093	0.019267	0.036189	0.021907	0.022546
Acetic acid, pentyl ester	0.039592	0.019863	0.029864		0.029864	0.017237	0.019267	0.036189	0.021907	0.022546
Acetoin	0.019057	0.019863	0.027571	0.028499	0.027571	0.017237	0.019267		0.021907	0.022546
Acetyl valeryl	0.019057	0.019863	0.027571	0.025142	0.027571		0.039488	0.036189		0.032255
Benzaldehyde, 4-methyl-		0.024428					0.019267	0.044802	0.025543	0.022546
Benzocyclobutene	0.019057	0.019863	0.027571	0.025142	0.027571	0.017237	0.019267	0.036189	0.021907	0.022546
Benzyl alcohol		0.019863	0.030044	0.025142	0.030044	0.017237	0.021124	0.049387	0.04225	0.030507
Butanal, 3-methyl-	0.019057	0.019863	0.029864	0.028499	0.029864	0.020273	0.019845	0.036189	0.026681	0.034536
Butanedioic acid, diethyl ester	0.019057	0.019863	0.030044	0.025142	0.030044	0.017237	0.019267	0.049387	0.021907	0.034536
Butanoic acid	0.019799	0.019863	0.027571	0.025142	0.027571	0.017237	0.019267	0.036189	0.034377	0.022546
Butanoic acid, 2-methyl-	0.019057	0.019863	0.030044	0.025142	0.030044	0.017237	0.019267	0.036189	0.026681	0.022546
Butanoic acid, 3-methyl-	0.019057	0.019863	0.029864	0.025142	0.029864	0.017237	0.019267	0.036189	0.021907	0.022546
Butanoic acid, 3-methyl-, ethyl ester	0.019057	0.019863	0.027571	0.028499	0.027571	0.017237	0.034469		0.036937	0.03328
Butanoic acid, ethyl ester	0.024156	0.020612	0.027571	0.025142	0.027571	0.017237	0.019267	0.036189	0.021907	0.022546
Butanoic acid, methyl ester	0.022164	0.019863	0.027571	0.025142	0.027571	0.020273	0.019267		0.021907
cis-Hept-4-enol	0.019057	0.019863	0.027571	0.028499	0.027571	0.017237	0.019267	0.036189	0.021907	0.022546
Decanoic acid, ethyl ester	0.04114	0.019863	0.027571	0.025142	0.027571	0.017237	0.019267	0.036189	0.021907	0.022546
Decanoic acid, methyl ester			0.027571	0.025142	0.027571	0.017237		0.036189		0.022546
D-Limonene								0.036189
Dodecanoic acid, ethyl ester	0.023288	0.019863	0.030044	0.025142	0.030044	0.017237		0.036189	0.021907	0.022546
Ethyl (S)-(-)-lactate	0.019057	0.019863	0.037305	0.025142	0.037305	0.017237	0.019267	0.036189		0.044067
Ethyl 9-decenoate				0.028499	0.030393	0.017237	0.019267	0.036189	0.021907	0.022546
Heptanal		0.019863	0.045919	0.025142	0.045919	0.017237	0.019267	0.036189	0.021907	0.022546
Heptanoic acid	0.024156	0.022218	0.027571	0.028499	0.027571	0.020093		0.038379	0.047825	0.022546
Heptanoic acid, ethyl ester	0.034264	0.031549	0.045919	0.032194	0.045919	0.017237	0.019267	0.036189	0.021907	0.022546
Hexanal	0.019057	0.019863	0.030044	0.025142	0.030044	0.017237	0.019267	0.036189	0.021907	0.022546
Hexanoic acid	0.019057	0.022218	0.027571	0.025142	0.027571	0.017237	0.019267	0.036189	0.030914	0.028903
Hexanoic acid, ethyl ester	0.019057	0.019863	0.027571	0.025142	0.027571	0.017237		0.036189	0.021907	0.022546
Hexanoic acid, methyl ester	0.019057	0.019863	0.027571	0.025142	0.027571	0.017237
Isobutyl acetate	0.019057	0.019863	0.027571	0.025142	0.027571	0.017237	0.019267	0.036189	0.021907	0.022546
Isopentyl hexanoate	0.019057	0.019863	0.027571	0.025142	0.027571	0.017237	0.019267	0.036189	0.021907	0.02876
Linalool	0.030814		0.044643		0.044643	0.021684	0.034135	0.036189	0.036937
Octanoic acid, 3-methylbutyl ester	0.020098	0.049458	0.027571	0.025142	0.027571	0.017237	0.019267	0.036189	0.021907	0.022546
Octanoic acid, ethyl ester	0.019057	0.019863	0.027571	0.025142	0.027571	0.017237	0.019267	0.036189	0.023346	0.022546
Octanoic acid, methyl ester	0.019057	0.019863	0.027571	0.025142	0.027571	0.017237	0.019267	0.036189	0.021907	0.022546
Pentane, 1-(1-ethoxyethoxy)-	0.019057	0.019863	0.043414	0.028499	0.043414	0.020273	0.029514
Pentanoic acid, 2-hydroxy-4-methyl-, ethyl ester	0.019057			0.028499		0.020093	0.019845		0.043595	0.031141
Phenylethyl Alcohol	0.019057	0.019863	0.027571	0.028499	0.027571	0.017237	0.019267	0.036189	0.030914	0.034532
Propanoic acid, 2-methyl-	0.019057	0.019863	0.027571		0.027571	0.017237	0.019267	0.036189	0.021907	0.03328
Propylene Glycol	0.022164	0.019863	0.027571	0.025142	0.027571	0.017237				0.042426

## Sheet: East
Compounds	FDR-adjusted p-value
	Stages of fermentation
	S3	S4	S5	S6	S7	S8	S9	S10
(E)-2-Hexenoic acid	0.039397		0.040032				0.038837	0.034613
1,2-Cyclopentanedione
1-Butanol	0.039397	0.035862	0.040032		0.034832		0.038846
1-Butanol, 3-methyl-	0.039397	0.035862	0.040032	0.048399	0.034832	0.036189	0.038837	0.034613
1-Butanol, 3-methyl-, acetate		0.035862		0.03534	0.034832	0.036189	0.038837	0.036418
1-Hexanol	0.039397	0.035862	0.040032	0.03534	0.034832		0.038837	0.034613
1-Hexanol, 2-ethyl-	0.039397	0.048164		0.042354	0.04581		0.041785
1-Octanol	0.039397	0.035862	0.040032	0.03534	0.034832	0.036189	0.038837	0.034613
1-Pentanol, 3-methyl-	0.039397	0.035862		0.03534	0.034832	0.036189	0.038837	0.034613
1-Pentanol, 4-methyl-	0.039397	0.035862		0.03534	0.034832	0.036189	0.038837	0.034613
1-Propanol, 2-methyl-	0.039397	0.048164	0.040032	0.03534	0.034832	0.036189	0.038837	0.034613
1-Propanol, 3-(methylthio)-		0.035862			0.034832	0.036189	0.038837	0.034613
1-Propanol, 3-ethoxy-	0.039397	0.035862	0.040032	0.03534	0.034832		0.038837	0.034613
2,3-Butanediol, [R-(R*,R*)]-		0.035862	0.040032	0.03534	0.034832	0.036189	0.049881
2,3-Butanediol, [S-(R*,R*)]-	0.048034	0.035862	0.049128	0.03534	0.038546			0.034613
2,3-Pentanedione	0.039397		0.040032		0.034832			0.04008
2-Buten-1-one, 1-(2,6,6-trimethyl-1,3-cyclohexadien-1-yl)-, (E)-								0.034613
2-Heptanone	0.039397	0.035862	0.040032	0.03534	0.034832	0.036189	0.038837	0.034613
2-Hexen-1-ol, (Z)-	0.039397	0.035862	0.040032	0.03534	0.03756	0.036189	0.038837	0.034613
2-Hexenoic acid, ethyl ester	0.039397		0.040032	0.03534	0.034832	0.036189	0.038837	0.034613
3-Buten-2-ol, 2-methyl-	0.039397		0.049128			0.044802	0.043869	0.034613
3-Hexen-1-ol, (Z)-	0.039397	0.035862	0.040032	0.03534	0.034832	0.036189	0.038837	0.034613
Acetic acid	0.039397	0.035862	0.040032	0.03534	0.034832	0.036189	0.038837	0.034613
Acetic acid, 2-phenylethyl ester	0.039397	0.035862	0.040032	0.03534	0.034832	0.036189	0.038837	0.034613
Acetic acid, hexyl ester	0.039397	0.035862		0.03534	0.034832	0.036189	0.038837	0.034613
Acetic acid, pentyl ester		0.035862	0.040032	0.043869	0.034832	0.036189	0.038837	0.034613
Acetoin	0.039397	0.035862			0.048388			0.034613
Acetyl valeryl	0.039397	0.035862		0.042354	0.034832	0.036189	0.038837	0.034613
Benzaldehyde, 4-methyl-				0.042354	0.04581	0.044802
Benzocyclobutene	0.039397		0.049128	0.03534	0.034832	0.036189	0.038837	0.034613
Benzyl alcohol		0.035862	0.040032	0.03534	0.034832	0.049387		0.034613
Butanal, 3-methyl-	0.039397	0.035862		0.03534	0.034832	0.036189	0.049697
Butanedioic acid, diethyl ester	0.039397	0.035862	0.040032	0.03534	0.034832	0.049387	0.038837	0.034613
Butanoic acid	0.039397	0.035862	0.040032	0.03534	0.034832	0.036189	0.038837	0.034613
Butanoic acid, 2-methyl-	0.039397	0.035862	0.040032	0.03534	0.034832	0.036189	0.038837	0.034613
Butanoic acid, 3-methyl-	0.039397	0.035862	0.040032		0.034832	0.036189	0.038837	0.034613
Butanoic acid, 3-methyl-, ethyl ester	0.039397	0.035862	0.049128					0.040494
Butanoic acid, ethyl ester	0.039397	0.035862	0.040032	0.039729	0.034832	0.036189	0.038846	0.034613
Butanoic acid, methyl ester	0.039397	0.035862		0.03534	0.03756		0.038846	0.034613
cis-Hept-4-enol	0.039397	0.035862	0.040032	0.03534	0.034832	0.036189		0.034613
Decanoic acid, ethyl ester	0.039397	0.035862	0.040032	0.03534	0.034832	0.036189	0.038837	0.034613
Decanoic acid, methyl ester			0.040032	0.03534	0.034832	0.036189	0.038837	0.034613
D-Limonene						0.036189	0.038837	0.034613
Dodecanoic acid, ethyl ester		0.035862		0.03534	0.034832	0.036189	0.038837	0.034613
Ethyl (S)-(-)-lactate	0.039397	0.035862	0.040032	0.047152	0.034832	0.036189		0.034613
Ethyl 9-decenoate	0.039397	0.035862	0.040032	0.03534	0.034832	0.036189	0.038837	0.034613
Heptanal		0.04466	0.040032	0.03534	0.034832	0.036189	0.038837
Heptanoic acid			0.040032	0.03534	0.034832	0.038379	0.038846	0.034613
Heptanoic acid, ethyl ester	0.039397	0.035862	0.040032	0.03534	0.034832	0.036189	0.038837
Hexanal	0.039397	0.035862	0.040032	0.03534	0.034832	0.036189	0.038837	0.034613
Hexanoic acid	0.039397	0.035862	0.040032	0.03534	0.034832	0.036189	0.038837	0.034613
Hexanoic acid, ethyl ester	0.039397	0.035862	0.040032	0.03534	0.034832	0.036189	0.038837	0.034613
Hexanoic acid, methyl ester	0.039397	0.035862	0.040032	0.03534	0.034832
Isobutyl acetate		0.035862	0.049128	0.03534	0.034832	0.036189	0.038837	0.034613
Isopentyl hexanoate		0.035862	0.040032	0.03534		0.036189	0.038837	0.034613
Linalool		0.035862	0.049128			0.036189	0.041712	0.041618
Octanoic acid, 3-methylbutyl ester		0.035862	0.040032	0.03534	0.034832	0.036189	0.038837	0.042786
Octanoic acid, ethyl ester	0.039397	0.035862	0.040032	0.03534	0.034832	0.036189	0.038837	0.034613
Octanoic acid, methyl ester	0.039397	0.035862	0.040032	0.03534	0.034832	0.036189
Pentane, 1-(1-ethoxyethoxy)-	0.048034	0.035862			0.047074		0.048399	0.034613
Pentanoic acid, 2-hydroxy-4-methyl-, ethyl ester	0.039397			0.03534			0.038837	0.040494
Phenylethyl Alcohol	0.039397	0.035862	0.040032		0.035703	0.036189	0.047152	0.034613
Propanoic acid, 2-methyl-	0.039397	0.035862	0.040032	0.03534	0.034832	0.036189	0.038837	0.034613
Propylene Glycol			0.049128	0.03534	0.041456			0.040494
