# Supplementary material for: Characterization of Microbial Dynamics and Volatile Metabolome Changes During Fermentation of Chambourcin Hybrid Grapes From Two Pennsylvania Regions
Source: Front Microbiol. 2021 Jan 11;11:614278. doi: 10.3389/fmicb.2020.614278 (PMC7829364; doi:10.3389/fmicb.2020.614278)
Supplement: Supplementary file 11 [file Data_Sheet_4.XLSX]

## Sheet: Central region
64 core volatile compounds	Average relative concentrations										Standard deviation
	S1	S2	S3	S4	S5	S6	S7	S8	S9	S10	S1	S2	S3	S4	S5	S6	S7	S8	S9	S10
Butanal, 3-methyl-	0.223297	0.168479	0.135909	0.119826	0.0927692	0.0934038	0.050162	0.0294301	0.0261579	0.0232679	0.251589	0.124137	0.0637945	0.0877872	0.0441454	0.0401777	0.0387497	0.00935479	0.00586884	0.00671729
Butanoic acid, methyl ester	0.142275	0.158502	0.0938241	0.0696043	0.0503234	0.016825	0	0	0	0	0.0868207	0.116447	0.103043	0.102613	0.0812633	0.0376219	0	0	0	0
Isobutyl acetate	0.103753	0.107609	0.372741	0.416794	0.596132	0.73359	0.789288	0.75086	0.723655	0.710504	0.15803	0.101559	0.282012	0.456104	0.595124	0.688642	0.427612	0.437909	0.402962	0.319778
Butanoic acid, ethyl ester	0.019712	0.0625605	0.287154	0.630556	1.12221	1.47111	1.16734	1.49638	1.91945	1.80681	0.0169033	0.0376046	0.252814	0.745297	1.07751	1.23923	0.729961	1.14205	1.65062	1.53527
3-Buten-2-ol, 2-methyl-	0.269724	0.393866	0.253285	0.222735	0.163681	0.0564072	0.0164087	0.0202317	0.0272564	0.0278569	0.305503	0.612287	0.372057	0.31429	0.255408	0.0697551	0.0130567	0.0148799	0.0218117	0.0184543
2,3-Pentanedione	0.0250154	0.12598	0.37878	0.346941	0.470768	0.371012	0.25647	0.231893	0.233945	0.203041	0.0271071	0.169436	0.270806	0.300451	0.373133	0.21607	0.119793	0.141777	0.144158	0.128988
Butanoic acid, 3-methyl-, ethyl ester	0.0044056	0.0230284	0.026085	0.0452678	0.0683058	0.0856933	0.0701445	0.0868394	0.109372	0.120109	0.00497206	0.025595	0.0144038	0.0339143	0.0335588	0.0690849	0.0384858	0.041331	0.0425273	0.04933
Hexanal	3.69455	2.44497	1.76579	2.21883	0.937237	0.895157	0.0263597	0.0166065	0.0107503	0.00662008	7.2602	4.30927	1.82789	2.8375	1.81858	1.85527	0.0568554	0.0313484	0.0183391	0.0108717
1-Propanol, 2-methyl-	1.23228	2.08602	3.88967	4.65632	7.21448	7.74587	6.51732	6.16892	6.71191	6.64706	1.35307	1.0675	1.74605	2.71311	4.39905	5.26915	1.8878	1.39899	1.49168	1.57185
Pentane, 1-(1-ethoxyethoxy)-	0.000625875	0.00796817	0.0870062	0.157868	0.363912	0.417823	0.476166	0.197625	0.134112	0.119973	0.0013995	0.0164145	0.113531	0.128678	0.458472	0.34052	0.57627	0.187822	0.120314	0.153059
1-Butanol, 3-methyl-, acetate	0.596544	1.1836	6.33113	12.2371	16.3215	21.5006	21.2534	24.0862	24.243	24.2108	0.769639	0.961098	6.5301	13.6973	18.8301	21.8668	5.72065	9.00349	9.558	8.2883
1-Butanol	0.0382206	0.0946539	0.0817117	0.0996482	0.128246	0.171291	0.160931	0.158457	0.18249	0.19098	0.0349639	0.0646156	0.0563726	0.045491	0.088672	0.125968	0.0935942	0.0942627	0.0784711	0.0994738
Acetyl valeryl	0.0101251	0.0247076	0.134406	0.144117	0.13714	0.0787632	0.0904158	0.0538244	0.0603955	0.0505675	0.0156569	0.0361434	0.201858	0.159531	0.162816	0.0568378	0.0630098	0.0335053	0.025949	0.03027
Acetic acid, pentyl ester	0.00390827	0.00653315	0.0153175	0.0144123	0.00967366	0.0110264	0.0127844	0.0201962	0.013705	0.0123219	0.00619347	0.00649004	0.00777618	0.00873115	0.0037811	0.0106634	0.0174039	0.0256548	0.01911	0.0164731
2-Heptanone	0.0136468	0.0122069	0.0188061	0.0157479	0.0407432	0.0258755	0.0195804	0.0335054	0.0270936	0.0191163	0.0156533	0.0065342	0.0129229	0.00658003	0.069739	0.0333743	0.0208002	0.0270205	0.0285235	0.0206495
Heptanal	0.0208012	0.0285685	0.0267604	0.0173336	0.0120899	0.0107988	0.00586707	0.00607112	0.00588162	0.00541502	0.0256937	0.0429126	0.0212548	0.0175612	0.0138215	0.0172911	0.00760955	0.0045874	0.00711424	0.0067234
Hexanoic acid, methyl ester	0.0210809	0.0438639	0.119822	0.130063	0.156974	0.13216	0.143446	0.129471	0.129779	0.127858	0.0205396	0.0258469	0.0958237	0.0802905	0.0693527	0.0544048	0.071932	0.0562239	0.0351352	0.0277782
D-Limonene	0	0	0	0	0	0	0	0	0.00849118	0	0	0	0	0	0	0	0	0	0.0189869	0
1-Butanol, 3-methyl-	12.4825	14.7926	31.7707	47.6439	79.7982	89.1315	84.1056	82.0197	90.733	90.0757	7.13055	5.64466	12.5217	29.3676	54.7779	63.519	42.1652	32.7267	34.9292	40.4752
Hexanoic acid, ethyl ester	0.0663884	0.215891	5.64258	9.54635	17.2238	16.8113	21.7738	23.7432	23.4815	21.9251	0.130697	0.182957	9.51656	14.5981	15.2476	13.5318	10.5023	18.0501	15.2684	10.9416
Benzocyclobutene	0.00382108	0.285186	0.815578	0.674737	0.720376	0.651272	0.358005	0.332931	0.333766	0.339846	0.00463426	0.409817	0.929168	0.677178	0.504162	0.59291	0.216833	0.138279	0.113921	0.103769
Acetic acid, hexyl ester	0.121299	0.254291	0.724216	0.864292	0.889068	0.779512	1.62911	1.83456	1.47978	1.39653	0.11074	0.256735	0.599098	0.77694	0.777095	0.320049	1.48728	1.60719	1.45003	1.23014
Acetoin	0.182531	0.221767	0.431029	0.271344	0.1338	0.174683	0.0798614	0.0360975	0.0481366	0.0604619	0.261434	0.173291	0.264616	0.329134	0.09211	0.191467	0.138566	0.0455311	0.0602281	0.0664817
1-Pentanol, 4-methyl-	0.00624674	0.0168813	0.0552493	0.0843158	0.113239	0.151191	0.173881	0.168784	0.188776	0.185501	0.00342883	0.0112132	0.0629183	0.103785	0.133562	0.148343	0.109049	0.0962827	0.108773	0.1135
1-Pentanol, 3-methyl-	0.0136133	0.0286366	0.0744767	0.153136	0.21799	0.326303	0.343848	0.340395	0.386864	0.379111	0.0138407	0.0307268	0.0795561	0.215164	0.315106	0.319995	0.253199	0.213329	0.2059	0.21722
Ethyl (S)-(-)-lactate	0.0023093	0.00295416	0.0210968	0.0341445	0.276326	0.439504	0.629342	1.19508	2.10786	2.55419	0.00342706	0.00306249	0.0170201	0.0476156	0.372149	0.559037	0.49053	0.489114	0.485487	0.550441
Heptanoic acid, ethyl ester	0.00807885	0.00255695	0.0397685	0.0681095	0.50162	0.561627	0.732636	0.999507	1.12702	1.41143	0.0180645	0.00275166	0.0282127	0.0781145	0.596309	0.504472	0.858383	1.4311	1.71262	2.42633
2-Hexenoic acid, ethyl ester	0.011672	0.0154571	0.0324799	0.0712906	0.161403	0.198113	0.228758	0.254412	0.263739	0.281136	0.00884733	0.0124793	0.0195696	0.0463886	0.0958669	0.154903	0.128081	0.151115	0.130477	0.165007
1-Hexanol	15.1297	21.3735	23.2417	17.5715	13.7723	13.6131	6.79875	6.38904	6.68569	6.75661	6.36071	16.2147	19.4785	11.0199	9.39794	11.156	3.09245	3.16502	3.28838	3.62955
1-Propanol, 3-ethoxy-	0.0273841	0.0195528	0.0513034	0.0541851	0.196713	0.125953	0.0860002	0.093665	0.119904	0.116787	0.0369975	0.0426049	0.0557792	0.0516096	0.335643	0.159774	0.0900786	0.0822589	0.116646	0.114343
3-Hexen-1-ol, (Z)-	0.894547	1.97317	1.79846	1.32071	0.753909	0.616704	0.217044	0.200412	0.219421	0.217791	0.428276	1.72279	1.87332	1.19064	0.793996	0.644352	0.0875651	0.110236	0.127003	0.128486
Octanoic acid, methyl ester	0.00524465	0.0232327	0.174298	0.240311	0.363458	0.380733	0.438115	0.406664	0.420663	0.420226	0.00796269	0.0300093	0.226218	0.28065	0.320906	0.36384	0.216941	0.246489	0.202351	0.207717
2-Hexen-1-ol, (Z)-	0.45794	0.921137	0.689723	0.658131	0.426031	0.304861	0.0591639	0.0438395	0.0517533	0.0537157	0.337303	1.27204	0.943716	1.01954	0.770713	0.534755	0.0545023	0.0433698	0.0463546	0.0511077
Acetic acid	2.89645	2.22643	2.79273	1.76404	3.04307	3.19501	1.94542	1.93032	2.51973	2.96285	4.13554	1.42657	2.3323	0.724297	2.30077	2.22645	1.83423	1.30552	1.46208	1.7339
Octanoic acid, ethyl ester	0.070209	0.428781	8.89359	18.8599	42.3388	42.5674	43.4286	46.2251	52.6699	47.3114	0.0651743	0.839662	15.8129	32.5707	45.5709	46.19	25.3608	38.5922	43.0682	32.8159
Isopentyl hexanoate	0.00537824	0.00873602	0.0764896	0.148324	0.292233	0.314761	0.26457	0.248911	0.261313	0.233195	0.0114761	0.0170712	0.145042	0.279794	0.376355	0.377896	0.201343	0.173663	0.131227	0.09886
1-Hexanol, 2-ethyl-	0.146195	0.113338	0.120651	0.124485	0.15605	0.155203	0.143691	0.185066	0.146683	0.145485	0.0412291	0.0280068	0.0458851	0.0544193	0.0853595	0.0616699	0.0428802	0.101086	0.0426328	0.0436121
cis-Hept-4-enol	0.00250973	0.0134763	0.0255458	0.0256703	0.0322173	0.0383638	0.0363127	0.0341623	0.0378075	0.0374892	0.00295297	0.013707	0.0179741	0.0155848	0.0209961	0.0217431	0.0193686	0.0193837	0.0188185	0.0173755
2,3-Butanediol, [R-(R*,R*)]-	0.0410092	0.0290564	0.320106	0.472037	1.69421	1.9698	1.93595	2.4756	2.65908	2.90884	0.0806835	0.034531	0.359728	0.544787	1.89768	1.75188	0.616247	0.798552	0.961234	1.07045
Pentanoic acid, 2-hydroxy-4-methyl-, ethyl ester	0.00155708	0.0013521	0.00360357	0.00566381	0.0241058	0.0369478	0.0633359	0.102756	0.146558	0.191029	0.00158105	0.00171882	0.00250373	0.00621352	0.0262961	0.0502041	0.0426808	0.0313692	0.0405818	0.0610493
Linalool	0.0226467	0.0306952	0.0602769	0.0514454	0.0732346	0.0883584	0.115107	0.122232	0.130543	0.132022	0.0193762	0.0149681	0.0430881	0.0447965	0.0533891	0.0602362	0.0393959	0.0423607	0.0371542	0.0326993
Propanoic acid, 2-methyl-	0.179057	0.494399	0.438486	0.549953	0.62655	0.645921	0.414371	0.406999	0.433198	0.426785	0.250638	0.626818	0.130955	0.112998	0.245498	0.504199	0.184692	0.22887	0.251085	0.268187
1-Octanol	0.0739577	0.0928914	0.242965	0.205621	0.331392	0.382837	0.477738	0.498199	0.535263	0.5666	0.0915248	0.0821659	0.269569	0.258358	0.301459	0.324517	0.19061	0.188312	0.180523	0.177056
2,3-Butanediol, [S-(R*,R*)]-	0.0394474	0.0161892	0.0802907	0.0916895	0.484403	0.453574	0.491099	0.701473	0.854791	0.971356	0.0793369	0.0237935	0.0695492	0.103114	0.697067	0.427502	0.22554	0.341199	0.452571	0.523061
Propylene Glycol	0.000831842	0.000729169	0.00335347	0.0102444	0.0515021	0.0745251	0.0584384	0.0776886	0.0983178	0.106145	0.00186006	0.00163047	0.00236294	0.0108673	0.059337	0.0731605	0.0175136	0.0191222	0.0259297	0.0380429
Decanoic acid, methyl ester	0.000232391	0.00156598	0.081854	0.0735571	0.214815	0.166889	0.151976	0.141827	0.165835	0.148933	0.000519642	0.0032224	0.139569	0.115055	0.226287	0.179101	0.0929258	0.118496	0.116003	0.0979195
Butanoic acid	0.011286	0.0401205	0.107276	0.133213	0.184518	0.197718	0.179648	0.195752	0.214723	0.2086	0.0129385	0.032836	0.0911649	0.105298	0.137539	0.131971	0.0670714	0.0831279	0.0979961	0.0717724
Benzaldehyde, 4-methyl-	0.147867	0.142864	0.239265	0.22128	0.337546	0.278071	0.300559	0.284213	0.329544	0.354532	0.0458366	0.0851897	0.072889	0.119722	0.281379	0.158021	0.133297	0.147602	0.155297	0.164812
Decanoic acid, ethyl ester	0.0365554	0.111706	2.94782	7.80042	31.012	22.8326	18.07	21.3491	28.4688	25.4416	0.0629802	0.13259	4.97209	13.2147	36.0276	24.7921	12.0982	20.2746	27.0933	21.4192
Butanoic acid, 3-methyl-	0.126773	0.353802	0.386623	0.488713	0.548442	0.575777	0.444606	0.438647	0.466379	0.479345	0.158477	0.420751	0.23286	0.215976	0.322834	0.517805	0.174957	0.191377	0.232287	0.244675
Butanoic acid, 2-methyl-	0.0537054	0.199774	0.198064	0.250189	0.306783	0.28824	0.274787	0.253973	0.271252	0.27549	0.0600296	0.219136	0.114475	0.117693	0.148187	0.165698	0.139389	0.112301	0.134588	0.142137
Octanoic acid, 3-methylbutyl ester	0.0040847	0.00510073	0.10169	0.229825	0.503204	0.588041	0.497354	0.507269	0.613535	0.548249	0.00773191	0.00826246	0.195273	0.410802	0.623138	0.734688	0.372547	0.487716	0.521155	0.364669
Butanedioic acid, diethyl ester	0.000692767	0.0011331	0.024394	0.0447164	0.34579	0.209311	0.168064	0.276178	0.549554	0.618556	0.000954852	0.00227272	0.0421852	0.0809191	0.571006	0.200116	0.173495	0.0387375	0.36104	0.256144
Ethyl 9-decenoate	0.0025913	0.00488486	0.0469937	0.13917	1.0985	1.10996	0.65857	0.481563	0.397338	0.450166	0.00206381	0.00456489	0.0759429	0.247483	1.67434	1.56354	0.385062	0.324373	0.262307	0.332374
1-Propanol, 3-(methylthio)-	0.0322761	0.249256	0.507016	0.489878	0.671617	0.799128	0.558053	0.530078	0.602583	0.671443	0.0425536	0.472821	0.549261	0.580064	0.642902	0.7476	0.34446	0.208178	0.271838	0.327897
1,2-Cyclopentanedione	0.169649	0.198476	0.248195	0.171812	1.04238	0.994771	0.518388	1.4255	0.941486	0.521123	0.180483	0.113143	0.213368	0.0865683	1.71263	1.33349	0.59649	1.64439	1.28133	0.355825
Acetic acid, 2-phenylethyl ester	0.0962687	0.117347	0.44034	0.739602	1.07884	1.33934	1.85873	1.97481	1.83409	1.84931	0.145975	0.13777	0.293434	0.836635	1.09713	1.20666	0.738308	0.883199	0.73945	0.848572
2-Buten-1-one, 1-(2,6,6-trimethyl-1,3-cyclohexadien-1-yl)-, (E)-	0.0775745	0.0750541	0.0900031	0.0981643	0.0906031	0.0817545	0.121045	0.139822	0.146132	0.161687	0.0300646	0.0186268	0.0262973	0.030254	0.0264569	0.0340835	0.0317044	0.0434154	0.044072	0.0379467
Hexanoic acid	0.193447	0.337143	1.07746	1.36218	2.05387	2.03348	2.16781	2.44684	2.58103	2.60632	0.172533	0.246452	1.1065	1.27193	1.41336	1.3909	0.918986	1.23093	1.3339	0.970328
Dodecanoic acid, ethyl ester	0.00438914	0.00478674	0.68996	1.53549	6.82419	3.6705	2.95588	4.05328	5.31968	4.58285	0.00981442	0.00624121	1.18601	2.62565	9.37542	3.94055	2.19034	5.26416	6.6994	5.49382
Benzyl alcohol	0.00743542	0.032205	0.0518684	0.0363607	0.079986	0.0718113	0.0500212	0.0558734	0.0603203	0.0715245	0.0111089	0.0230886	0.0141674	0.016674	0.082243	0.0421037	0.0265005	0.0224625	0.0147767	0.0256295
Phenylethyl Alcohol	0.560009	0.8953	4.2963	6.93999	19.7952	21.6637	21.8494	23.2107	25.1473	26.6185	1.02079	0.947188	4.29536	8.66518	18.5312	18.8078	11.7663	11.7662	12.4493	13.8897
Heptanoic acid	0.0117145	0.009605	0.0221044	0.0194514	0.0465316	0.0532852	0.0280501	0.0377568	0.0353918	0.0354746	0.0186478	0.0093208	0.0117324	0.00883674	0.0764045	0.0482621	0.0132115	0.0247763	0.0165868	0.0180637
(E)-2-Hexenoic acid	0.109335	0.0761074	0.0985624	0.0935466	0.0969147	0.0630407	0.0251435	0.0270389	0.0236395	0.0246892	0.0618642	0.0319712	0.0444704	0.0822445	0.0858341	0.0784166	0.029236	0.03543	0.0297206	0.0314117

## Sheet: East region
64 core volatile compounds	Average relative concentrations										Standard deviation
	S1	S2	S3	S4	S5	S6	S7	S8	S9	S10	S1	S2	S3	S4	S5	S6	S7	S8	S9	S10
Butanal, 3-methyl-	0.0539078	0.101393	0.101747	0.0954273	0.0827902	0.0542572	0.0394356	0.0273002	0.0265813	0.0229014	0.0206592	0.0630761	0.0575658	0.0603992	0.0350364	0.0282202	0.0170269	0.011086	0.00892682	0.00598609
Butanoic acid, methyl ester	0.130708	0.11581	0.0855385	0.0409134	0.0115145	0.0195614	0.0130876	0.0157698	0.0200742	0.0241013	0.115937	0.119121	0.0760563	0.0363945	0.0126394	0.0214446	0.0140215	0.0112676	0.0136853	0.0205107
Isobutyl acetate	0.0302516	0.0706035	0.17877	0.235333	0.379982	0.740755	0.6377	0.59326	0.523379	0.522994	0.0253763	0.0298018	0.0493513	0.0731513	0.0762829	0.408044	0.455829	0.435146	0.23748	0.238819
Butanoic acid, ethyl ester	0.0259731	0.0283165	0.0451367	0.0733705	0.309899	1.07196	0.948251	0.8401	0.863706	0.893211	0.038151	0.0342774	0.0352796	0.0575613	0.361521	0.534243	0.435133	0.33838	0.271459	0.237559
3-Buten-2-ol, 2-methyl-	0.315793	0.256236	0.127984	0.0577083	0.0348676	0.0339233	0.0328697	0.0327173	0.0377611	0.0378196	0.262109	0.219846	0.112174	0.0552557	0.0231065	0.0226374	0.0135531	0.014078	0.0183865	0.0184059
2,3-Pentanedione	0.00464375	0.0777998	0.243818	0.254285	0.318115	0.355786	0.284744	0.249782	0.220297	0.214487	0.00108413	0.0810217	0.19553	0.167826	0.152213	0.0958576	0.140538	0.120978	0.0977249	0.108896
Butanoic acid, 3-methyl-, ethyl ester	0.000348729	0.00424761	0.0109816	0.0125858	0.0230159	0.0605545	0.080812	0.0980908	0.119635	0.138225	0.000604017	0.00393001	0.0132579	0.0106193	0.0189037	0.0344645	0.0283582	0.0400374	0.0452418	0.0619778
Hexanal	0.430533	0.226137	0.321094	0.154052	0.00785794	0.0187166	0.00126698	0.00098682	0.000838663	0.0011247	0.516023	0.341999	0.538524	0.262778	0.0125782	0.0365619	0.00231667	0.001664	0.00137079	0.00224939
1-Propanol, 2-methyl-	0.450995	1.46497	2.56619	2.97521	3.49619	7.67888	7.04362	6.68708	6.753	6.76308	0.315299	0.545339	1.2608	1.43907	1.48183	2.66637	3.16693	2.77583	2.56466	2.64783
Pentane, 1-(1-ethoxyethoxy)-	0	0	0.00336563	0.0703843	0.185122	0.459604	0.26602	0.134153	0.0856814	0.0615939	0	0	0.00573341	0.104172	0.161583	0.0681139	0.160632	0.0960255	0.0724463	0.0554712
1-Butanol, 3-methyl-, acetate	0.0784167	0.217367	1.4171	4.93848	10.0209	27.1963	21.7963	20.1128	19.5935	19.8556	0.0588092	0.132205	0.351628	3.40667	1.6707	9.63352	7.24024	6.28483	5.4091	4.22271
1-Butanol	0.0324315	0.0510246	0.0598075	0.039265	0.0372444	0.11207	0.11666	0.11131	0.115701	0.111317	0.0219533	0.0369698	0.0469298	0.0209321	0.0213212	0.0378281	0.031484	0.0128394	0.0115293	0.0143816
Acetyl valeryl	0.00309088	0.00644387	0.0423859	0.213842	0.328427	0.10719	0.0781177	0.0558278	0.0458346	0.0335292	0.00320765	0.00647324	0.0350555	0.276963	0.272829	0.0821339	0.0713337	0.045507	0.0419472	0.0288785
Acetic acid, pentyl ester	0.00110795	0.0105314	0.00562712	0.00927462	0.0147986	0.0172792	0.0127784	0.0110454	0.0120032	0.0108294	0.00191902	0.014123	0.00487417	0.0105915	0.0191007	0.0129729	0.00832027	0.0082389	0.0103572	0.0094131
2-Heptanone	0.00473891	0.0462625	0.0442362	0.0605753	0.077343	0.0527971	0.0430495	0.0384007	0.0346153	0.0306369	0.00399052	0.0525172	0.0462996	0.0552314	0.0926162	0.0615943	0.0494725	0.0445686	0.0411875	0.041791
Heptanal	0.00149051	0.0125828	0.010404	0.00416877	0.00226038	0.00102065	0.000629635	0.000571318	0.000291327	0.000400486	0.00258164	0.0117789	0.00976181	0.00722053	0.00391508	0.0020413	0.00125927	0.00114264	0.000582654	0.000800972
Hexanoic acid, methyl ester	0.00144111	0.00972955	0.0319947	0.0424547	0.114938	0.122872	0.0781304	0.0723903	0.0797438	0.0846812	0.00249607	0.00902607	0.0319729	0.0269992	0.140309	0.0806839	0.0379147	0.0282539	0.0269346	0.0308159
D-Limonene	0	0	0	0	0	0	0	0.194462	0.148478	0.184643	0	0	0	0	0	0	0	0.388925	0.296956	0.369285
1-Butanol, 3-methyl-	3.28682	11.5582	22.0195	28.469	40.6028	90.3248	82.0366	76.8194	81.8745	81.3895	2.64728	2.38125	9.95044	20.4604	24.3649	19.0503	21.3715	20.5334	17.8587	22.1373
Hexanoic acid, ethyl ester	0.00926315	0.0663555	0.451513	2.36426	9.57056	25.1283	16.8272	14.3866	14.4671	15.0737	0.0160443	0.101528	0.524146	2.52802	11.5654	15.5913	10.3761	5.9902	4.54306	5.43535
Benzocyclobutene	0.0293546	0.0549735	0.108928	0.15037	0.202007	0.468157	0.280347	0.232703	0.254991	0.268836	0.0502232	0.0852139	0.120905	0.0618882	0.0580269	0.271439	0.150399	0.175808	0.20259	0.155783
Acetic acid, hexyl ester	0.054946	0.168158	0.404874	0.836869	1.36297	2.52015	1.55254	1.27099	1.13353	1.03384	0.0679695	0.204094	0.203945	0.417396	0.272689	1.22622	0.716681	0.53325	0.69366	0.536789
Acetoin	0.0436443	0.132291	0.318245	0.310566	0.400466	0.0317178	0.0325216	0.0290909	0.0364414	0.0358259	0.0508529	0.0837624	0.151651	0.369743	0.469727	0.0246094	0.0217792	0.0185043	0.0240201	0.0327431
1-Pentanol, 4-methyl-	0.00331379	0.00715681	0.0239859	0.0596593	0.0965468	0.36073	0.275209	0.254118	0.276405	0.252916	0.00294882	0.00417867	0.0077149	0.048865	0.0568537	0.314229	0.172645	0.139457	0.16348	0.121956
1-Pentanol, 3-methyl-	0.0024832	0.00929287	0.0358034	0.0605189	0.0904822	0.351617	0.319603	0.306791	0.320976	0.302352	0.00136149	0.00324513	0.0228165	0.0567408	0.0629602	0.292455	0.262137	0.218757	0.185435	0.173569
Ethyl (S)-(-)-lactate	0.00239687	0.000142395	0.034803	0.0727546	0.0923672	0.235294	0.322621	0.603891	0.817025	1.08843	0.0041515	0.000183949	0.0578418	0.115404	0.113152	0.165988	0.32429	0.889479	1.23678	1.68404
Heptanoic acid, ethyl ester	0.000143622	0.000859756	0.00478847	0.00812578	0.0275059	0.312493	0.213559	0.191254	0.159655	0.151563	0.000248761	0.00148914	0.00829387	0.00872783	0.0394622	0.173204	0.141304	0.126098	0.0820743	0.0633195
2-Hexenoic acid, ethyl ester	0.000464481	0.00156912	0.00336865	0.00304393	0.0127167	0.153363	0.138743	0.138976	0.153786	0.161358	0.000804505	0.00155152	0.00410813	0.00241148	0.0126575	0.127333	0.0916811	0.0721008	0.100217	0.0948021
1-Hexanol	13.4345	21.1448	21.7121	14.9719	13.1814	7.58223	6.57642	6.13942	6.00877	5.77355	6.04544	10.8521	8.89921	9.2074	9.4818	2.77514	1.59108	1.24324	1.36887	1.12249
1-Propanol, 3-ethoxy-	0.00492131	0.0173322	0.0425741	0.0375672	0.134233	0.151005	0.125899	0.103817	0.0967106	0.0932133	0.00729074	0.015046	0.0399261	0.0419043	0.193473	0.19383	0.166321	0.130413	0.12131	0.116806
3-Hexen-1-ol, (Z)-	0.792444	0.914695	0.823638	0.484439	0.381084	0.202607	0.16639	0.16302	0.167542	0.160676	0.312567	0.28881	0.199187	0.297626	0.310806	0.131272	0.0742875	0.0746747	0.0858579	0.078366
Octanoic acid, methyl ester	0.000302561	0.00142585	0.0200236	0.0703729	0.220948	0.42177	0.281199	0.235335	0.218577	0.221279	0.000524052	0.00153591	0.0267403	0.0606385	0.294884	0.256189	0.186316	0.0822303	0.0632547	0.0625475
2-Hexen-1-ol, (Z)-	0.486455	0.517061	0.518822	0.260525	0.176237	0.048898	0.0333155	0.0308361	0.027487	0.0265259	0.245699	0.231723	0.267746	0.154357	0.105256	0.0177228	0.00975547	0.00949961	0.00947391	0.010248
Acetic acid	0.578642	1.34348	2.13638	1.70143	1.64602	3.16817	3.16049	3.27057	3.33768	3.94444	1.00224	1.10908	0.646195	0.91331	1.10824	1.78442	2.31381	2.56891	2.79082	3.71232
Octanoic acid, ethyl ester	0.00576744	0.00963959	0.485508	3.48731	13.2499	51.8301	34.4354	27.1232	20.7104	19.9432	0.0099895	0.00834879	0.491916	3.78011	16.735	31.7447	25.2878	13.1376	10.785	8.47092
Isopentyl hexanoate	0.000662705	0.00201317	0.00347024	0.026169	0.0521972	0.305255	0.168933	0.121264	0.0956162	0.0918675	0.000626122	0.000328083	0.000410768	0.0385187	0.043684	0.219457	0.147465	0.0573587	0.0469169	0.0359242
1-Hexanol, 2-ethyl-	0.139889	0.124568	0.125572	0.124579	0.126804	0.12666	0.13898	0.142763	0.143488	0.138972	0.012475	0.0128634	0.0225207	0.0204376	0.00713271	0.0274179	0.0196197	0.0171258	0.0154044	0.0135114
cis-Hept-4-enol	0.00110255	0.00605866	0.0214986	0.02468	0.031407	0.0466121	0.0527773	0.0521778	0.0511981	0.0518701	0.00190967	0.00565924	0.0121184	0.0101246	0.0191644	0.0275017	0.0293975	0.023899	0.0200879	0.0189366
2,3-Butanediol, [R-(R*,R*)]-	0.00205202	0.0172825	0.0752524	0.245013	0.693559	3.63774	2.34632	2.36269	2.4599	2.0043	0.00355421	0.0151447	0.0899514	0.272798	0.740757	2.61873	1.34122	1.01167	0.891143	0.550226
Pentanoic acid, 2-hydroxy-4-methyl-, ethyl ester	0.000979475	0.00181976	0.00243963	0.00344833	0.0116691	0.0336417	0.077103	0.118128	0.162059	0.197204	0.0016965	0.00315191	0.00338483	0.00177038	0.0118641	0.0258794	0.0337024	0.0555098	0.0574693	0.0604945
Linalool	0.00749553	0.01379	0.0231574	0.0518115	0.0657331	0.0993335	0.110067	0.103956	0.097378	0.101676	0.00553525	0.00962652	0.00598947	0.0333791	0.0310722	0.0167518	0.0153932	0.0248833	0.0281844	0.0257554
Propanoic acid, 2-methyl-	0.0356687	0.332687	0.447063	0.259113	0.284349	0.442637	0.398561	0.387501	0.356018	0.354013	0.0584411	0.268947	0.390443	0.0716383	0.0543404	0.201857	0.260964	0.205887	0.161117	0.160279
1-Octanol	0.0288251	0.394909	0.562608	0.702019	0.947543	0.955105	0.952865	1.08651	1.06048	1.11273	0.0385344	0.648634	0.84748	0.955775	0.747325	0.963437	0.84804	1.04665	1.04051	1.09159
2,3-Butanediol, [S-(R*,R*)]-	0.00569749	0.0111629	0.0160299	0.0441733	0.102945	0.987922	0.614504	0.711715	0.795903	0.722157	0.00986834	0.0150761	0.0143649	0.0478404	0.0710989	0.627856	0.298875	0.253905	0.237681	0.438352
Propylene Glycol	0	0	0	0	0.00627596	0.12575	0.0717777	0.0793624	0.0911909	0.0729413	0	0	0	0	0.0108703	0.103286	0.0409047	0.028812	0.0347286	0.0322251
Decanoic acid, methyl ester	0.000972379	0.00157846	0.00657809	0.0178545	0.0806579	0.239853	0.149408	0.111449	0.0883823	0.0779866	0.000846403	0.00138442	0.00379329	0.011347	0.109216	0.11471	0.106665	0.0743242	0.0697943	0.0596535
Butanoic acid	0.00155737	0.0170628	0.0354013	0.0386578	0.0732157	0.123693	0.128029	0.133205	0.143847	0.153191	0.00148475	0.00605622	0.023371	0.02717	0.0521572	0.0698069	0.0340814	0.06115	0.0766187	0.085308
Benzaldehyde, 4-methyl-	0.118946	0.155063	0.20388	0.225391	0.260647	0.30072	0.305686	0.304466	0.279223	0.260986	0.0368973	0.0233089	0.0455882	0.0403083	0.0812966	0.110427	0.0745787	0.0911096	0.0395258	0.0662159
Decanoic acid, ethyl ester	0	0.0304794	0.159684	0.867286	5.07224	24.8855	16.7396	12.8083	8.878	7.96368	0	0.0527919	0.225881	0.852926	7.08287	15.243	13.6422	8.68318	7.88494	6.89544
Butanoic acid, 3-methyl-	0.0311329	0.267341	0.335824	0.270398	0.389178	0.635124	0.541818	0.534085	0.525109	0.528547	0.0539238	0.247236	0.330102	0.0897122	0.168705	0.330006	0.308118	0.28283	0.248784	0.253234
Butanoic acid, 2-methyl-	0.00492556	0.0767645	0.13375	0.199154	0.256476	0.442865	0.365466	0.379073	0.374187	0.382748	0.00853132	0.0441078	0.0896529	0.19461	0.173123	0.164203	0.186972	0.223589	0.222746	0.24486
Octanoic acid, 3-methylbutyl ester	0.000720368	0.000825602	0.00134231	0.046993	0.12932	0.584554	0.368835	0.270588	0.191753	0.163214	0.000338485	0.000902114	0.0010547	0.0737957	0.130286	0.471641	0.34729	0.164626	0.158462	0.142264
Butanedioic acid, diethyl ester	0.0003473	0	0.000276951	0.00444931	0.0164478	0.179079	0.208866	0.276471	0.361233	0.430076	0.000601541	0	0.000479693	0.00612076	0.019525	0.0830181	0.115176	0.139004	0.2077	0.192455
Ethyl 9-decenoate	0.000451072	0.000676136	0.00371233	0.0172973	0.0448797	0.360973	0.294816	0.229953	0.126561	0.109896	0.000665774	0.000580416	0.00354048	0.0175149	0.0434383	0.394973	0.396853	0.291993	0.0704794	0.061843
1-Propanol, 3-(methylthio)-	0	0.0115056	0.106262	0.183748	0.273945	0.682554	0.548776	0.474755	0.501791	0.488806	0	0.0180128	0.024948	0.0601768	0.0507277	0.223961	0.187758	0.176422	0.20699	0.141843
1,2-Cyclopentanedione	0.398209	0.224378	0.328893	0.246579	0.0998708	1.36469	1.37115	1.18972	1.04414	0.989267	0.52098	0.0414751	0.121229	0.10509	0.0124373	0.855695	1.14966	0.7282	0.777434	0.389725
Acetic acid, 2-phenylethyl ester	0.00845668	0.0182864	0.131885	1.00641	1.90017	3.73743	2.86304	2.68984	2.09597	2.01772	0.00765138	0.0184496	0.10822	1.11609	1.24099	1.89509	2.05413	1.69598	1.13932	1.07023
2-Buten-1-one, 1-(2,6,6-trimethyl-1,3-cyclohexadien-1-yl)-, (E)-	0.0857674	0.0955191	0.0912272	0.107413	0.123087	0.0776903	0.107935	0.124585	0.139605	0.145852	0.0560776	0.0679788	0.0584561	0.0341845	0.0217578	0.0123879	0.0425054	0.0559676	0.0586218	0.0637476
Hexanoic acid	0.0273698	0.159209	0.368693	0.449522	1.04994	1.42964	1.30552	1.27838	1.33676	1.37479	0.023841	0.163193	0.347426	0.264941	1.26155	0.873427	0.705375	0.595716	0.507977	0.528173
Dodecanoic acid, ethyl ester	0.00715891	0.00973881	0.0255042	0.146512	0.767571	3.64689	2.36722	1.82107	1.31445	1.19926	0.00633602	0.00580926	0.0144485	0.173165	1.02887	1.85826	1.7675	1.33631	1.12381	1.11552
Benzyl alcohol	0.00349994	0.0122846	0.0185908	0.0177798	0.024255	0.0434126	0.0426713	0.0399505	0.0391497	0.0411976	0.00397732	0.0107517	0.016328	0.014665	0.0210664	0.0196569	0.0198764	0.020162	0.0155565	0.012909
Phenylethyl Alcohol	0.0248276	0.120101	1.18431	8.24032	11.7955	39.4956	35.4039	32.3808	32.152	33.0014	0.0430026	0.162682	0.596528	12.3481	10.4548	13.0227	11.6084	11.9844	10.2206	13.6043
Heptanoic acid	0.00343158	0.00990168	0.0112424	0.0121518	0.0128184	0.0107982	0.0113732	0.0110046	0.0104512	0.0124119	0.00311931	0.00863628	0.00983637	0.0106412	0.0124336	0.0126215	0.0108643	0.0127162	0.012068	0.0143615
(E)-2-Hexenoic acid	0.0135319	0.0348042	0.0210902	0.0108194	0.00853416	6.49672e-05	0	0	0.00115684	0.00136302	0.0184433	0.0426524	0.0194225	0.00969142	0.0110305	0.000129934	0	0	0.00231368	0.00272605
